# Supplementary material for: Prevalence and correlates of hazardous alcohol consumption and binge drinking among men who have sex with men (MSM) in San Francisco
Source: PLoS One. 2018 Aug 17;13(8):e0202170. doi: 10.1371/journal.pone.0202170 (PMC6097698; doi:10.1371/journal.pone.0202170)
Supplement: S1 File — (CSV) [file pone.0202170.s003.csv]

pid	race	age	education	employment	income	country	homeless	relationship	reduce	reduce_collapsed	treatment	injection	anymeth	anycoke	anycrack	anyecstasy	anyghb	anyketa	anypopp	anyviagra	anymarij	anycigs	anyecigs	drugtreatment	depression	hivstatus	undtviralload	hivtest	prep	hcvstatus	anysti	syphilis	gonnorhea	chlamydia	herpes	warts	partnergenders	numpartners	nummalepartners	nummalepartners_collapsed	anycai	anyicai	anyrcai	anysdcai	hazardousdrinking	weeklybinge	rdsweights
1	White	18-34 (Millenials)	Bachelor's Degree	Employed (Full or Part Time)	$75,000+	United States	No	In a Relationship	Not interested in reducing at all	Not/Somewhat Interested	No	No	No	No	No	Yes	No	No	Yes	No	Yes	No	No	No	No	Negative		4+	Yes	No	Yes	No	Yes	Yes	No	No	Men	6 or more	6 or more	6+	Yes	Yes	Yes	No	No	No	115.49214
2	Asian/Pacific Islander	18-34 (Millenials)	Any Post-Graduate Studies	Employed (Full or Part Time)	$75,000+	Other (specify)	No	Single	Somewhat interested	Not/Somewhat Interested	No	No	No	No	No	No	No	No	No	Yes	Yes	Yes	Yes	No	No	Negative		1-3	No	No	No	No	No	No	No	No	Men	2-5	2-5	2-5	No	No	No	No	No	No	461.96857
3	White	18-34 (Millenials)	Any Post-Graduate Studies	Not Employed	$75,000+	United States	No	In a Relationship	Moderately interested	Moderately Interested	No	No	No	Yes	No	No	No	No	No	Yes	No	No	No	No	No	Negative		4+	No	No	No	No	No	No	No	No	Men	1	1	0-1	Yes	Yes	Yes	No	No	No	11.549214
4	Black/African American	18-34 (Millenials)	Some College or 2 Year Degree	Employed (Full or Part Time)	$0 - $9,999	United States	No	Single	Somewhat interested	Not/Somewhat Interested	No	No	Yes	Yes	No	No	Yes	No	No	No	No	Yes	No	No	Yes	Positive	No	0	No	No	Yes	Yes	No	No	No	No	Men	2-5	2-5	2-5	Yes	Yes	Yes	No	Yes	Yes	46.196857
5	Hispanic/Latino	18-34 (Millenials)	Bachelor's Degree	Student (With or without part-time employment)	$75,000+	United States	No	In a Relationship	Extremely interested	Extremely Interested	No	No	No	Yes	No	Yes	No	No	Yes	No	Yes	Yes	No	No	No	Negative		4+	Yes	No	Yes	No	Yes	No	No	No	Men	2-5	2-5	2-5	Yes	Yes	Yes	No	Yes	No	9.2393713
6	Hispanic/Latino	18-34 (Millenials)	High School or GED	Employed (Full or Part Time)	$20,000 - $39,000	United States	No	In a Relationship	Somewhat interested	Not/Somewhat Interested	Yes	No	Yes	Yes	No	No	No	No	No	Yes	No	No	No	Yes	No	Positive	No	1-3	No	No	No	No	No	No	No	No	Men	6 or more	6 or more	6+	No	No	No	No	Yes	Yes	7.6994762
7	Hispanic/Latino	18-34 (Millenials)	Some College or 2 Year Degree	Employed (Full or Part Time)	$75,000+	United States	No	Single	Not interested in reducing at all	Not/Somewhat Interested	No	No	Yes	Yes	No	Yes	No	No	Yes	No	Yes	Yes	Yes	No	No	Negative		1-3	No	No	No	No	No	No	No	No	Men	6 or more	6 or more	6+	Yes	Yes	Yes	No	Yes	Yes	46.196857
8	Hispanic/Latino	18-34 (Millenials)	Bachelor's Degree	Employed (Full or Part Time)	$75,000+	United States	No	Single	Somewhat interested	Not/Somewhat Interested	No	No	No	Yes	No	Yes	Yes	Yes	No	No	Yes	Yes	No	No	No	Negative		4+	No	No	No	No	No	No	No	No	Men	2-5	2-5	2-5	Yes	Yes	Yes	No	No	Yes	23.098429
9	Black/African American	18-34 (Millenials)	High School or GED	Employed (Full or Part Time)	$0 - $9,999	United States	No	Single	Extremely interested	Extremely Interested	No	No	Yes	Yes	No	No	No	No	No	No	Yes	Yes	No	No	No	Negative		4+	No	No	No	No	No	No	No	No	Men	2-5	2-5	2-5	No	No	No	No	Yes	Yes	76.994759
10	Asian/Pacific Islander	18-34 (Millenials)	High School or GED	Student (With or without part-time employment)	$0 - $9,999	United States	No	In a Relationship	Extremely interested	Extremely Interested	No	No	No	No	No	No	No	No	No	No	No			No	No	Negative		4+	No	No	Yes	No	No	Yes	No	No	Men	1	1	0-1	No	No	No	No	Yes	Yes	92.393715
11	Mixed/Other	18-34 (Millenials)	Some College or 2 Year Degree	Employed (Full or Part Time)	$20,000 - $39,000	United States	Yes	Single	Moderately interested	Moderately Interested	Yes	No	Yes	No	No	Yes	Yes	No	Yes	No	No	Yes	No	Yes	Yes	Positive	Yes	0	No	No	No	No	No	No	No	No	Men	6 or more	6 or more	6+	Yes	Yes	Yes	No	Yes	Yes	115.49214
12	Black/African American	34-50 (Gen X)	< High School	Not Employed	$0 - $9,999	United States	Yes	Single	Somewhat interested	Not/Somewhat Interested	No	No	Yes	Yes	No	No	No	No	Yes	No	Yes	Yes	No	Yes	Yes	Positive		0	No		Yes	Yes	Yes	Yes	No	No	Men	1	1	0-1	Yes	Yes	Yes	Yes	Yes	Yes	461.96857
13	Black/African American	18-34 (Millenials)	High School or GED	Employed (Full or Part Time)	$0 - $9,999	United States	Yes	In a Relationship	Moderately interested	Moderately Interested	No	No	No	No	No	No	No	No	No	No	No			No	Yes	Negative		4+	Yes	No	No	No	No	No	No	No	Men	1	1	0-1	Yes	Yes	Yes	No	No	No	115.49214
14	Hispanic/Latino	18-34 (Millenials)	Some College or 2 Year Degree	Employed (Full or Part Time)	$75,000+	United States	No	In a Relationship	Not interested in reducing at all	Not/Somewhat Interested	No	No	No	Yes	No	No	No	No	Yes	No	Yes	Yes	No	No	No	Negative		1-3	No	No	No	No	No	No	No	No	Men	1	1	0-1	Yes	Yes	No	No	Yes	Yes	2.8873036
15	Hispanic/Latino	34-50 (Gen X)	Any Post-Graduate Studies	Employed (Full or Part Time)	$75,000+	United States	No	In a Relationship	Somewhat interested	Not/Somewhat Interested	No	No	No	No	No	No	No	No	No	No	Yes	No	No	No	Yes	Negative		1-3	No	No	No	No	No	No	No	No	Men	1	1	0-1	No	No	No	No	No	No	46.196857
16	Mixed/Other	18-34 (Millenials)	Bachelor's Degree	Employed (Full or Part Time)	$75,000+	United States	No	Single	Somewhat interested	Not/Somewhat Interested	No	No	No	Yes	No	Yes	No	No	No	No	Yes	Yes	No	No	No	Negative		4+	No	No	No	No	No	No	No	No	Men	2-5	2-5	2-5	No	No	No	No	No	No	11.549214
17	Asian/Pacific Islander	34-50 (Gen X)	Bachelor's Degree	Employed (Full or Part Time)	$75,000+	United States	No	Single	Moderately interested	Moderately Interested	No	No	No	No	No	Yes	No	Yes	Yes	Yes	Yes	No	Yes	No	Yes	Negative		4+	No	No	No	No	No	No	No	No	Men	2-5	2-5	2-5	No	No	No	No	Yes	No	23.098429
18	Black/African American	18-34 (Millenials)	High School or GED	Not Employed	$10,000 - $19,999	United States	No	Single	Moderately interested	Moderately Interested	No	No	No	No	No	No	No	No	No	No	No			No	Yes	Negative		0	No	No	No	No	No	No	No	No	Men	1	1	0-1	Yes	Yes	Yes	No	No	No	577.46069
19	Black/African American	18-34 (Millenials)	High School or GED	Employed (Full or Part Time)	$10,000 - $19,999	United States	No	In a Relationship	Not interested in reducing at all	Not/Somewhat Interested	No	No	No	No	No	No	No	No	No	No	No			No	No	Negative		4+	Yes	No	No	No	No	No	No	No	Men	1	1	0-1	Yes	Yes	No	No	No	No	115.49214
20	Black/African American	18-34 (Millenials)	< High School	Not Employed	$0 - $9,999	United States	No	Single	Somewhat interested	Not/Somewhat Interested	No	No	No	No	No	No	No	No	No	No	No			No	Yes	Negative		1-3	No	No	No	No	No	No	No	No	Men	2-5	2-5	2-5	No	No	No	No	No	No	192.48691
21	White	18-34 (Millenials)	Bachelor's Degree	Employed (Full or Part Time)	$75,000+	United States	No	In a Relationship	Somewhat interested	Not/Somewhat Interested	No	No	No	No	No	Yes	No	No	Yes	No	Yes	No	No	No	No	Negative		4+	No	No	No	No	No	No	No	No	Men	1	1	0-1	Yes	Yes	Yes	No	No	No	115.49214
22	Asian/Pacific Islander	18-34 (Millenials)	Bachelor's Degree	Employed (Full or Part Time)	$75,000+	United States	No	Single	Extremely interested	Extremely Interested	Yes	No	No	Yes	No	Yes	No	No	No	No	Yes	Yes	Yes	Yes	No	Negative		1-3	No	No	No	No	No	No	No	No	Men	0	0	0-1	No	No	No	No	Yes	Yes	57.746071
23	White	34-50 (Gen X)	Bachelor's Degree	Not Employed	$75,000+	United States	No	In a Relationship	Somewhat interested	Not/Somewhat Interested	No	No	No	No	No	No	No	No	Yes	Yes	Yes	No	No	No	No	Negative		4+	Yes	No	Yes	No	No	No	Yes	No	Men	6 or more	6 or more	6+	Yes	No	Yes	No	No	No	11.549214
24	Black/African American	18-34 (Millenials)	Bachelor's Degree	Employed (Full or Part Time)	$40,000 - $74,999	United States	No	In a Relationship	Not interested in reducing at all	Not/Somewhat Interested	No	No	No	No	No	No	No	No	No	No	No			No	No	Negative		4+	Yes	No	No	No	No	No	No	No	Men	2-5	2-5	2-5	Yes	Yes	Yes	No	No	No	2309.8428
25	White	18-34 (Millenials)	Any Post-Graduate Studies	Employed (Full or Part Time)	$10,000 - $19,999	United States	No	In a Relationship	Not interested in reducing at all	Not/Somewhat Interested	No	No	No	No	No	Yes	No	No	No	No	Yes	Yes	No	No	Yes	Negative		4+	No	No	No	No	No	No	No	No	Men	2-5	2-5	2-5	Yes	Yes	Yes	No	No	No	32.997753
26	Hispanic/Latino	18-34 (Millenials)	Some College or 2 Year Degree	Employed (Full or Part Time)	$0 - $9,999	United States	No	Single	Somewhat interested	Not/Somewhat Interested	No	No	No	Yes	No	Yes	No	No	No	No	Yes	No	No	No	No	Negative		4+	No	No	No	No	No	No	No	No	Men	6 or more	6 or more	6+	Yes	Yes	No	No	No	Yes	23.098429
27	Hispanic/Latino	18-34 (Millenials)	Some College or 2 Year Degree	Employed (Full or Part Time)	$20,000 - $39,000	Other (specify)	No	In a Relationship	Somewhat interested	Not/Somewhat Interested	No	No	No	No	No	No	No	No	No	No	No			No	No	Negative		4+	Yes	No	Yes	No	No	Yes	No	No	Men	6 or more	6 or more	6+	Yes	Yes	Yes	Yes	Yes	Yes	329.97754
28	Hispanic/Latino	18-34 (Millenials)	Some College or 2 Year Degree	Employed (Full or Part Time)	$10,000 - $19,999	United States	Yes	Single	Extremely interested	Extremely Interested	No	No	Yes	No	No	Yes	No	Yes	Yes	Yes	Yes	Yes	Yes	Yes	No	Positive	No	0	No	No	Yes	Yes	Yes	Yes	No	No	Men	6 or more	6 or more	6+	Yes	Yes	Yes	Yes	Yes	Yes	57.746071
29	Hispanic/Latino	18-34 (Millenials)	High School or GED	Employed (Full or Part Time)	$20,000 - $39,000	United States	No	Single	Somewhat interested	Not/Somewhat Interested	No	No	No	Yes	No	No	No	No	Yes	Yes	No	No	No	No	No	Negative		4+	Yes	No	Yes	No	Yes	Yes	No	No	Men	2-5	2-5	2-5	Yes	Yes	Yes	No	No	Yes	329.97754
30	Asian/Pacific Islander	18-34 (Millenials)	Bachelor's Degree	Employed (Full or Part Time)	$75,000+	United States	No	Single	Somewhat interested	Not/Somewhat Interested	No	No	No	Yes	No	Yes	Yes	Yes	Yes	Yes	Yes	Yes	Yes	No	Yes	Negative		4+	Yes	No	No	No	No	No	No	No	Men	2-5	2-5	2-5	Yes	Yes	Yes	No	No	No	92.393715
31	Asian/Pacific Islander	34-50 (Gen X)	Any Post-Graduate Studies	Employed (Full or Part Time)	$40,000 - $74,999	United States	No	In a Relationship	Somewhat interested	Not/Somewhat Interested	No	No	No	Yes	No	Yes	No	No	No	Yes	No	Yes	No	No	No	Negative		4+	No	No	No	No	No	No	No	No	Men	1	1	0-1	No	No	No	No	No	No	23.098429
32	Asian/Pacific Islander	18-34 (Millenials)	Bachelor's Degree	Employed (Full or Part Time)	$75,000+	Other (specify)	No	Single	Somewhat interested	Not/Somewhat Interested	No	No	No	Yes	No	Yes	No	Yes	No	No	No	Yes	No	No	Yes	Negative		4+	Yes	No	No	No	No	No	No	No	Men	6 or more	6 or more	6+	Yes	Yes	No	Yes	No	No	19.24869
33	Asian/Pacific Islander	18-34 (Millenials)	Bachelor's Degree	Employed (Full or Part Time)	$75,000+	United States	No	Single	Extremely interested	Extremely Interested	No	No	No	No	No	Yes	No	Yes	No	No	No	No	No	No	No	Negative		4+	No	No	No	No	No	No	No	No	Men	2-5	2-5	2-5	Yes	Yes	No	Yes	No	No	57.746071
34	Black/African American	34-50 (Gen X)	< High School	Not Employed	$0 - $9,999	United States	Yes	Single	Not interested in reducing at all	Not/Somewhat Interested	Yes	Yes	No	No	No	No	No	No	No	No	No			Yes	Yes	Positive	No	4+	No	Yes	Yes	No	No	No	No	Yes	Both Men and Women	6 or more	6 or more	6+	Yes	Yes	Yes	Yes	No	No	65.995506
35	Hispanic/Latino	18-34 (Millenials)	High School or GED	Employed (Full or Part Time)	$20,000 - $39,000	United States	No	Single	Extremely interested	Extremely Interested	No	No	No	No	No	No	No	No	No	No	No			No	No	Negative		4+	No	No	No	No	No	No	No	No	Men	2-5	2-5	2-5	No	No	No	No	Yes	Yes	461.96857
36	Hispanic/Latino	18-34 (Millenials)	High School or GED	Not Employed	$20,000 - $39,000	Other (specify)	No	Single	Moderately interested	Moderately Interested	No	No	No	No	No	No	No	No	No	No	No			No	Yes	Negative		4+	No	No	Yes	Yes	No	No	No	No	Men	6 or more	6 or more	6+	Yes	Yes	Yes	Yes	Yes	Yes	46.196857
37	Hispanic/Latino	34-50 (Gen X)	Some College or 2 Year Degree	Not Employed	$20,000 - $39,000	Other (specify)	Yes	Single	Somewhat interested	Not/Somewhat Interested	No	No	No	No	No	No	No	No	No	No	Yes	No	No	No	No	Negative		4+	No	No	No	No	No	No	No	No	Men	6 or more	6 or more	6+	No	No	No	No	No	No	92.393715
38	Black/African American	18-34 (Millenials)	High School or GED	Not Employed	$0 - $9,999	United States	No	Single	Somewhat interested	Not/Somewhat Interested	No	No	No	No	No	No	No	No	No	No	Yes	No	No	No	No	Negative		1-3	No	No	No	No	No	No	No	No	Men	1	1	0-1	No	No	No	No	No	No	384.97382
39	Black/African American	34-50 (Gen X)	Some College or 2 Year Degree	Not Employed	$10,000 - $19,999	United States	No	Single	Not interested in reducing at all	Not/Somewhat Interested	No	No	No	No	No	No	No	No	No	No	No			No	Yes	Positive	Yes	1-3	No	No	No	No	No	No	No	No	Men	2-5	2-5	2-5	Yes	Yes	Yes	Yes	No	No	1154.9214
40	Asian/Pacific Islander	34-50 (Gen X)	Any Post-Graduate Studies	Employed (Full or Part Time)	$40,000 - $74,999	United States	No	In a Relationship	Somewhat interested	Not/Somewhat Interested	No	No	No	No	No	No	No	No	No	No	No	Yes	Yes	No	No	Negative		1-3	No	No	No	No	No	No	No	No	Men	1	1	0-1	Yes	Yes	No	No	No	No	46.196857
41	Asian/Pacific Islander	18-34 (Millenials)	Any Post-Graduate Studies	Employed (Full or Part Time)	$40,000 - $74,999	United States	No	In a Relationship	Moderately interested	Moderately Interested	No	No	No	Yes	No	Yes	No	No	No	No	Yes	Yes	Yes	No	No	Negative		4+	No	No	No	No	No	No	No	No	Men	1	1	0-1	Yes	Yes	Yes	No	No	No	27.174622
42	White	18-34 (Millenials)	Any Post-Graduate Studies	Employed (Full or Part Time)		United States	No	Single	Somewhat interested	Not/Somewhat Interested	No	No	No	No	No	No	No	No	Yes	No	No	No	No	No	No	Negative		4+	No	No	Yes	Yes	No	No	No	No	Men	6 or more	6 or more	6+	No	No	No	No	No	No	115.49214
43	Black/African American	34-50 (Gen X)	High School or GED	Not Employed	$20,000 - $39,000	United States	Yes	In a Relationship	Not interested in reducing at all	Not/Somewhat Interested	Yes	Yes	Yes	Yes	Yes	Yes	Yes	Yes	Yes	Yes	Yes	Yes	Yes	Yes	Yes	Negative		4+	Yes	No	No	No	No	No	No	No	Men	6 or more	6 or more	6+	Yes	Yes	Yes	Yes	No	No	41.997143
44	Black/African American	34-50 (Gen X)	< High School	Not Employed	$0 - $9,999	United States	Yes	Single	Extremely interested	Extremely Interested	Yes	Yes	No	Yes	Yes	No	No	No	No	No	Yes	Yes	No	Yes	Yes	Positive	No	0	No	No	No	No	No	No	No	No	Men	2-5	2-5	2-5	Yes	Yes	Yes	No	Yes	Yes	288.73035
45	Black/African American	51-67 (Baby Boomers)	Some College or 2 Year Degree	Not Employed	$0 - $9,999	United States	No	Single	Moderately interested	Moderately Interested	No	Yes	Yes	No	Yes	No	No	No	No	No	Yes	No	No	Yes	No	Positive	No	0	No	No	No	No	No	No	No	No	Men	6 or more	6 or more	6+	No	No	No	No	Yes	Yes	256.6492
46	Black/African American	51-67 (Baby Boomers)	Some College or 2 Year Degree	Not Employed	$10,000 - $19,999	United States	Yes	In a Relationship	Moderately interested	Moderately Interested	Yes	No	Yes	No	Yes	No	No	No	No	Yes	Yes	Yes	No	Yes	Yes	Positive	No	1-3	No	Yes	No	No	No	No	No	No	Men	2-5	2-5	2-5	Yes	Yes	Yes	Yes	Yes	Yes	11.549214
47	Black/African American	51-67 (Baby Boomers)	High School or GED	Not Employed	$0 - $9,999	United States	No	In a Relationship	Not interested in reducing at all	Not/Somewhat Interested	No	No	No	No	No	No	No	No	No	No	No			Yes	No	Negative		4+	No	No	No	No	No	No	No	No	Men	2-5	1	0-1	Yes	Yes	Yes	No	No	Yes	43.58194
48	Black/African American	51-67 (Baby Boomers)	High School or GED	Not Employed	$10,000 - $19,999	United States	No	Single	Not interested in reducing at all	Not/Somewhat Interested	No	No	No	No	No	No	No	No	No	No	Yes	Yes	No	No	No	Positive	Yes	0	No	No	No	No	No	No	No	No	Both Men and Women	2-5	2-5	2-5	No	No	No	No	No	No	384.97382
49	Asian/Pacific Islander	18-34 (Millenials)	Bachelor's Degree	Employed (Full or Part Time)	$40,000 - $74,999	Other (specify)	No	In a Relationship	Somewhat interested	Not/Somewhat Interested	Yes	No	No	Yes	No	No	No	No	No	No	Yes	Yes	No	No	Yes	Negative		1-3	No	No	No	No	No	No	No	No	Men	0	0	0-1	No	No	No	No	No	No	115.49214
50	Asian/Pacific Islander	18-34 (Millenials)	Bachelor's Degree	Employed (Full or Part Time)	$75,000+	United States	No	In a Relationship	Moderately interested	Moderately Interested	No	No	No	No	No	Yes	No	No	No	No	Yes	Yes	Yes	No	Yes	Negative		1-3	No	No	No	No	No	No	No	No	Men	1	1	0-1	Yes	No	Yes	No	Yes	No	23.098429
51	Asian/Pacific Islander	34-50 (Gen X)	Any Post-Graduate Studies	Employed (Full or Part Time)	$75,000+	United States	No	In a Relationship	Not interested in reducing at all	Not/Somewhat Interested	No	No	No	No	No	Yes	No	No	No	No	Yes	Yes	Yes	No	No	Negative		1-3	No	No	No	No	No	No	No	No	Men	0	0	0-1	No	No	No	No	No	No	23.098429
52	Asian/Pacific Islander	18-34 (Millenials)	Bachelor's Degree	Employed (Full or Part Time)	$40,000 - $74,999	United States	No	In a Relationship	Not interested in reducing at all	Not/Somewhat Interested	No	No	No	No	No	No	No	No	No	Yes	Yes	No	No	No	Yes	Negative		1-3	No	No	No	No	No	No	No	No	Men	1	1	0-1	No	No	No	No	No	No	23.098429
53	Asian/Pacific Islander	34-50 (Gen X)	Bachelor's Degree	Employed (Full or Part Time)	$75,000+	Other (specify)	No	Single	Moderately interested	Moderately Interested	No	No	No	No	No	No	No	No	Yes	No	Yes	Yes	Yes	No	No	Negative		4+	Yes	No	No	No	No	No	No	No	Men	2-5	2-5	2-5	Yes	Yes	Yes	No	No	Yes	115.49214
54	Black/African American	34-50 (Gen X)	Some College or 2 Year Degree	Not Employed	$20,000 - $39,000	United States	No	In a Relationship	Somewhat interested	Not/Somewhat Interested	Yes	No	No	Yes	Yes	No	No	No	No	Yes	No	Yes	No	Yes	Yes	Negative		1-3	No	No	No	No	No	No	No	No	Both Men and Women	2-5	2-5	2-5	No	No	No	No	Yes	Yes	115.49214
55	Black/African American	34-50 (Gen X)			$20,000 - $39,000	United States	Yes	Single	Somewhat interested	Not/Somewhat Interested	Yes	Yes	Yes	Yes	Yes	Yes	Yes	Yes	Yes	Yes	Yes	Yes	Yes	Yes	Yes	Positive		1-3	No	No	No	No	No	No	No	No	Both Men and Women				No	No	No	No	Yes	No	1154.9214
56	Black/African American	34-50 (Gen X)	< High School	Not Employed	$0 - $9,999	United States	No	Single	Not interested in reducing at all	Not/Somewhat Interested	No	No	No	No	Yes	No	No	No	No	No	Yes	Yes	No	Yes	No	Positive	No	0	No	No	No	No	No	No	No	No	Men	2-5	2-5	2-5	Yes	Yes	Yes	Yes	No	No	461.96857
57	Black/African American	51-67 (Baby Boomers)	< High School	Not Employed	$0 - $9,999	United States	No	Single	Somewhat interested	Not/Somewhat Interested	No	No	No	No	No	No	No	No	No	No	Yes	No	No	No	No	Positive	Yes	0	No	No	No	No	No	No	No	No	Men	2-5	2-5	2-5	No	No	No	No		Yes	153.98952
58	Black/African American	34-50 (Gen X)																																			Men										115.49214
59	Asian/Pacific Islander	34-50 (Gen X)	Any Post-Graduate Studies	Employed (Full or Part Time)	$75,000+	United States	No	Single	Not interested in reducing at all	Not/Somewhat Interested	No	No	No	No	No	No	No	No	No	No	No			No	No	Negative		1-3	No	No	No	No	No	No	No	No	Men	1	1	0-1	No	No	No	No	No	No	11.549214
60	Asian/Pacific Islander	18-34 (Millenials)	Any Post-Graduate Studies	Employed (Full or Part Time)	$75,000+	United States	No	In a Relationship	Somewhat interested	Not/Somewhat Interested	No	No	No	Yes	No	Yes	Yes	Yes	No	Yes	Yes	No	Yes	No	No	Negative		1-3	No	No	Yes	No	Yes	No	No	No	Men	1	1	0-1	Yes	Yes	Yes	No	Yes	Yes	15.398952
61	Mixed/Other	18-34 (Millenials)	Any Post-Graduate Studies	Employed (Full or Part Time)	$75,000+	United States	No	In a Relationship	Not interested in reducing at all	Not/Somewhat Interested	No	No	No	Yes	No	Yes	No	No	No	No	No	Yes	No	No	No	Negative		4+	No	No	No	No	No	No	No	No	Men	1	1	0-1	No	No	No	No	No	Yes	115.49214
62	Black/African American	51-67 (Baby Boomers)	High School or GED	Not Employed	$0 - $9,999	United States	Yes	In a Relationship	Extremely interested	Extremely Interested	Yes	No	No	No	No	No	No	No	No	No	Yes	Yes	No	Yes	Yes	Negative		4+	Yes	No	No	No	No	No	No	No	Both Men and Women	6 or more	2-5	2-5	No	No	No	No	Yes	Yes	1154.9214
63	Black/African American	34-50 (Gen X)	Some College or 2 Year Degree	Not Employed	$0 - $9,999	United States	Yes	Single	Somewhat interested	Not/Somewhat Interested	Yes	No	No	No	No	No	No	No	No	No	No			Yes	Yes	Negative		1-3	No	No	No	No	No	No	No	No	Both Men and Women	6 or more	2-5	2-5	No	No	No	No	Yes	Yes	1154.9214
64	White	51-67 (Baby Boomers)	< High School	Not Employed		United States	No	Single	Not interested in reducing at all	Not/Somewhat Interested	No	Yes	Yes	No	Yes	No	No	No	No	No	No	Yes	No	Yes	No	Negative		1-3	No	Yes	Yes	Yes	No	No	No	No	Both Men and Women	2-5	2-5	2-5	No	No	No	No	Yes	Yes	769.94763
65	White	34-50 (Gen X)	Bachelor's Degree	Not Employed	$20,000 - $39,000	United States	Yes	Single	Not interested in reducing at all	Not/Somewhat Interested	Yes	Yes	Yes	Yes	Yes	No	No	Yes	Yes	No	No	Yes	No	Yes	Yes	Positive	No	1-3	No	No	No	No	No	No	No	No	Both Men and Women				Yes	No	Yes	Yes	No	No	115.49214
66	Black/African American	51-67 (Baby Boomers)	Some College or 2 Year Degree	Employed (Full or Part Time)	$20,000 - $39,000	United States	No	Single	Somewhat interested	Not/Somewhat Interested	Yes	No	No	No	Yes	No	No	No	No	No	No	No	No	Yes	No	Negative		4+	No	No	No	No	No	No	No	No	Men	1	1	0-1	No	No	No	No	No	Yes	76.994759
67	Black/African American	51-67 (Baby Boomers)	Some College or 2 Year Degree	Employed (Full or Part Time)	$20,000 - $39,000	United States	No	Single	Extremely interested	Extremely Interested	Yes	No	No	No	No	No	No	No	No	No	Yes	Yes	No	Yes	Yes	Negative		1-3	No	Yes	No	No	No	No	No	No	Both Men and Women	2-5	2-5	2-5	No	No	No	No	No	No	461.96857
68	Black/African American	51-67 (Baby Boomers)	< High School	Not Employed	$0 - $9,999	United States	No	In a Relationship	Somewhat interested	Not/Somewhat Interested	Yes	No	No	No	No	No	No	No	No	No	Yes	Yes	Yes	Yes	Yes	Negative		1-3	No	No	No	No	No	No	No	No	Both Men and Women	1			Yes	No	Yes	No		Yes	115.49214
69	Black/African American	51-67 (Baby Boomers)	High School or GED	Not Employed	$20,000 - $39,000	United States		In a Relationship	Moderately interested	Moderately Interested	No		No	No	No	No	No	No	No	No	No			No	No	Negative			No	No	No	No	No	No	No	No	Both Men and Women				No	No	No	No	Yes	No	115.49214
70	Black/African American	34-50 (Gen X)	< High School	Not Employed		United States	Yes	Single	Moderately interested	Moderately Interested	No	No	No	No	No	No	No	No	No	No	No			No	Yes	Negative			No	Yes	No	No	No	No	No	No	Men	2-5	2-5	2-5	No	No	No	No	No	Yes	256.6492
71	White	51-67 (Baby Boomers)	High School or GED	Not Employed	$10,000 - $19,999	United States	No	In a Relationship	Extremely interested	Extremely Interested	Yes	No	No	No	No	No	No	No	No	No	No			Yes	Yes	Negative		4+	No	Yes	No	No	No	No	No	No	Both Men and Women	6 or more	6 or more	6+	No	No	No	No	Yes	Yes	65.995506
72	Black/African American	51-67 (Baby Boomers)	High School or GED	Not Employed	$10,000 - $19,999	United States	No	In a Relationship	Moderately interested	Moderately Interested	Yes	No	No	Yes	Yes	No	No	No	No	No	Yes	Yes	No	No	No	Negative		1-3	No	No	No	No	No	No	No	No	Both Men and Women	2-5	2-5	2-5	No	No	No	No	Yes	Yes	230.98428
73	Black/African American	34-50 (Gen X)	Some College or 2 Year Degree	Not Employed	$10,000 - $19,999	United States	No	In a Relationship	Somewhat interested	Not/Somewhat Interested	No	No	No	No	No	No	No	No	No	No	No			No	No	Negative		4+	No	No	No	No	No	No	No	No	Men	6 or more	6 or more	6+	Yes	Yes	Yes	No	No	Yes	153.98952
74	Black/African American	51-67 (Baby Boomers)	Some College or 2 Year Degree	Not Employed	$0 - $9,999	United States	No	Single	Extremely interested	Extremely Interested	No	No	No	No	No	No	No	No	No	No	No	No	No	No	No	Positive	No	0	No	No	No	No	No	No	No	No	Men	2-5	2-5	2-5	Yes	Yes	No	No	No	No	115.49214
75	Black/African American	51-67 (Baby Boomers)	< High School	Not Employed	$0 - $9,999	United States	No	Single	Extremely interested	Extremely Interested	Yes	No	No	No	No	No	No	No	No	No	No			Yes	Yes	Negative		1-3	No	No	No	No	No	No	No	No	Both Men and Women	2-5	2-5	2-5	No	No	No	No	Yes	Yes	41.997143
76	White	34-50 (Gen X)	Any Post-Graduate Studies	Not Employed	$75,000+	United States	Yes	In a Relationship	Not interested in reducing at all	Not/Somewhat Interested	Yes	Yes	Yes	Yes	Yes	No	Yes	No	Yes	Yes	Yes	No	No	Yes	Yes	Positive	No	4+	No	No	Yes	Yes	Yes	Yes	No	No	Both Men and Women	6 or more	6 or more	6+	Yes	Yes	Yes	Yes	No	No	76.994759
77	Black/African American	51-67 (Baby Boomers)	Some College or 2 Year Degree	Student (With or without part-time employment)	$0 - $9,999	United States	No	Single	Extremely interested	Extremely Interested	Yes	No	No	No	No	No	No	No	Yes	No	Yes	No	No	No	Yes	Positive	No	4+	No	No	No	No	No	No	No	No	Men	6 or more	6 or more	6+	Yes	Yes	Yes	Yes	Yes	Yes	96.243454
78	Hispanic/Latino	34-50 (Gen X)	Some College or 2 Year Degree	Not Employed	$0 - $9,999	United States	No	Single	Somewhat interested	Not/Somewhat Interested	Yes	No	Yes	Yes	Yes	No	No	No	No	No	Yes	Yes	Yes	Yes	Yes	Positive	No	0	No	No	No	No	No	No	No	No	Men	2-5	2-5	2-5	Yes	Yes	Yes	Yes	Yes	No	115.49214
79	Black/African American	51-67 (Baby Boomers)	Some College or 2 Year Degree	Not Employed	$20,000 - $39,000	United States	No	In a Relationship	Extremely interested	Extremely Interested	No	No	No	No	No	No	No	No	No	No	No			Yes	No	Positive	No	4+	No	No	No	No	No	No	No	No	Both Men and Women	2-5	2-5	2-5	Yes	No	Yes	No	No	Yes	461.96857
80	Black/African American	34-50 (Gen X)	High School or GED	Not Employed	$0 - $9,999	United States	No	Single	Somewhat interested	Not/Somewhat Interested	Yes	Yes	No	No	No	No	No	No	No	No	No			No	Yes	Positive		4+	No	No	No	No	No	No	No	No	Men	6 or more	6 or more	6+	Yes	Yes	Yes	No		No	230.98428
81	Black/African American	51-67 (Baby Boomers)	Some College or 2 Year Degree	Employed (Full or Part Time)	$10,000 - $19,999	United States	Yes	Single	Moderately interested	Moderately Interested	No	No	No	No	No	No	No	No	No	No	No			No	No	Negative		1-3	No	No	No	No	No	No	No	No	Men	2-5	2-5	2-5	No	No	No	No	No	Yes	461.96857
82	Black/African American	51-67 (Baby Boomers)	High School or GED	Employed (Full or Part Time)	$10,000 - $19,999	United States	No	In a Relationship	Somewhat interested	Not/Somewhat Interested	Yes	Yes	Yes	Yes	No	No	No	No	No	Yes	Yes	No	No	Yes	Yes	Positive	Yes	1-3	No	No	Yes	No	No	No	No	Yes	Both Men and Women	2-5	2-5	2-5	Yes	Yes	Yes	Yes	Yes	No	92.393715
83	Black/African American	34-50 (Gen X)	High School or GED	Not Employed	$0 - $9,999	United States	Yes	Single	Somewhat interested	Not/Somewhat Interested	No	No	No	No	No	No	No	No	No	No	No	Yes	No	No	No	Negative		1-3	No	No	Yes	No	No	No	No	Yes	Men	1	1	0-1	Yes	Yes	No	Yes	No	No	115.49214
84	White	51-67 (Baby Boomers)	Any Post-Graduate Studies	Employed (Full or Part Time)	$75,000+	United States	No	Single	Not interested in reducing at all	Not/Somewhat Interested	No	Yes	Yes	No	Yes	No	Yes	No	Yes	Yes	Yes	No	No	No	Yes	Positive	Yes	0	No	Yes	Yes	Yes	Yes	Yes	No	No	Men	6 or more	6 or more	6+	Yes	Yes	Yes	Yes	No	No	115.49214
85	White	51-67 (Baby Boomers)	Some College or 2 Year Degree	Not Employed	$20,000 - $39,000	United States	No	Single	Somewhat interested	Not/Somewhat Interested	Yes	Yes	Yes	No	No	No	No	No	No	No	No	No	No	Yes	No	Negative		1-3	No	No	No	No	No	No	No	No	Men	2-5	2-5	2-5	Yes	Yes	Yes	No	No	No	115.49214
86	Mixed/Other	34-50 (Gen X)	High School or GED	Not Employed	$0 - $9,999	United States	Yes	Single	Somewhat interested	Not/Somewhat Interested	No	No	No	No	No	No	No	No	No	No	No			No	No	Negative		1-3	No	No	No	No	No	No	No	No	Men	2-5	1	0-1	Yes	Yes	Yes	No	Yes	No	230.98428
87	Black/African American	51-67 (Baby Boomers)	Some College or 2 Year Degree	Not Employed	$0 - $9,999	United States	No	Single	Somewhat interested	Not/Somewhat Interested	Yes	No	No	No	No	No	No	No	No	No	No			Yes	Yes	Positive	No	0	No	Yes	No	No	No	No	No	No	Men	2-5	2-5	2-5	No	No	No	No	No	Yes	115.49214
88	Black/African American	51-67 (Baby Boomers)	High School or GED	Not Employed	$0 - $9,999	United States	No	Single	Somewhat interested	Not/Somewhat Interested	Yes	No	Yes	Yes	Yes	No	No	No	No	No	No	Yes	Yes	No	No	Positive		1-3	No	No							Men	6 or more	6 or more	6+	Yes	Yes	Yes	Yes	Yes	Yes	153.98952
89	Black/African American	51-67 (Baby Boomers)	High School or GED	Not Employed	$10,000 - $19,999	United States	No	In a Relationship	Moderately interested	Moderately Interested	No	No	Yes	Yes	Yes	Yes	No	No	Yes	Yes	Yes	Yes	Yes	No	Yes	Negative		1-3	Yes	No	Yes	No	No	No	No	Yes	Both Men and Women	2-5	1	0-1	Yes	Yes	Yes	No	Yes	No	577.46069
90	White	34-50 (Gen X)	Bachelor's Degree	Not Employed	$0 - $9,999	United States	Yes	Single	Somewhat interested	Not/Somewhat Interested	Yes	Yes	Yes	Yes	Yes	No	No	No	No	Yes	Yes	Yes	Yes	Yes	Yes	Negative		4+	No	Yes	No	No	No	No	No	No	Men	6 or more	6 or more	6+	Yes	Yes	No	Yes	Yes	Yes	9.2393713
91	White	34-50 (Gen X)	Some College or 2 Year Degree	Not Employed	$75,000+	United States	Yes	Single	Somewhat interested	Not/Somewhat Interested	Yes	Yes	Yes	No	No	No	No	No	No	No	No	Yes	No	Yes	Yes	Negative		4+	No	Yes	No	No	No	No	No	No	Men	2-5	2-5	2-5	No	No	No	No	Yes	Yes	153.98952
92	Black/African American	34-50 (Gen X)	Some College or 2 Year Degree	Not Employed	$0 - $9,999	United States	No	Single	Somewhat interested	Not/Somewhat Interested	No	No	Yes	No	No	No	No	No	No	No	Yes	Yes	No	No	Yes	Positive	No	0	No	No	No	No	No	No	No	No	Men	2-5	2-5	2-5	No	No	No	No	No	No	461.96857
93	Black/African American	51-67 (Baby Boomers)	High School or GED	Not Employed	$0 - $9,999	United States	No	In a Relationship	Extremely interested	Extremely Interested	Yes	No	Yes	Yes	Yes	No	No	No	No	No	Yes	Yes	No	Yes	No	Positive	No	0	No	No	No	No	No	No	No	No	Both Men and Women	2-5	2-5	2-5	No	No	No	No	Yes	Yes	256.6492
94	White	51-67 (Baby Boomers)	High School or GED	Not Employed		United States	No	Single	Somewhat interested	Not/Somewhat Interested	No	Yes	No	No	No	No	No	No	No	No	No			Yes	Yes	Positive		1-3	No	No	No	No	No	No	No	No	Men	6 or more	6 or more	6+	Yes	Yes	Yes	Yes		Yes	115.49214
95	Asian/Pacific Islander	18-34 (Millenials)	Bachelor's Degree	Employed (Full or Part Time)	$75,000+	United States	No	In a Relationship	Not interested in reducing at all	Not/Somewhat Interested	No	No	No	No	No	No	No	No	No	No	No	No	No	No	No	Negative		4+	No	No	No	No	No	No	No	No	Men	1	1	0-1	Yes	Yes	Yes	No	No	No	46.196857
96	Hispanic/Latino	18-34 (Millenials)	Bachelor's Degree	Employed (Full or Part Time)	$75,000+	United States	No	Single	Not interested in reducing at all	Not/Somewhat Interested	No	No	No	No	No	No	No	No	Yes	No	Yes	No	No	No	No	Negative		4+	Yes	No	No	No	No	No	No	No	Men	6 or more	6 or more	6+	No	No	No	No	No	No	46.196857
97	Asian/Pacific Islander	18-34 (Millenials)	Bachelor's Degree	Employed (Full or Part Time)		United States	No	Single	Moderately interested	Moderately Interested	No	No	No	No	No	Yes	No	No	No	No	Yes	No	No	No	No	Negative		1-3	No	No	No	No	No	No	No	No	Men	2-5	2-5	2-5	Yes	No	Yes	No	No	No	23.098429
98	Hispanic/Latino	51-67 (Baby Boomers)	Some College or 2 Year Degree	Employed (Full or Part Time)	$40,000 - $74,999	United States	No	Single	Somewhat interested	Not/Somewhat Interested	No	No	Yes	No	No	Yes	No	No	Yes	No	Yes	No	No	No	Yes	Negative		1-3	No	No	Yes	No	No	No	No	No	Men	2-5	2-5	2-5	No	No	No	No	Yes	Yes	577.46069
99	Hispanic/Latino	51-67 (Baby Boomers)	Some College or 2 Year Degree	Not Employed	$0 - $9,999	United States	Yes	Single	Extremely interested	Extremely Interested	Yes	No	Yes	No	No	No	No	No	No	No	Yes	No	No	Yes	Yes	Positive	No	0	No	Yes	No	No	No	No	No	No	Both Men and Women	6 or more	6 or more	6+	No	No	No	No	Yes	Yes	100.42795
100	Black/African American	34-50 (Gen X)	Some College or 2 Year Degree	Not Employed	$10,000 - $19,999	United States	No	In a Relationship	Moderately interested	Moderately Interested	No	No	No	No	No	No	No	No	No	No	No			Yes	No	Positive	No	0	No	No	No	No	No	No	No	No	Men	2-5	2-5	2-5	Yes	Yes	No	Yes	Yes	Yes	769.94763
101	Black/African American	18-34 (Millenials)	Some College or 2 Year Degree	Employed (Full or Part Time)	$0 - $9,999	United States	No	In a Relationship	Somewhat interested	Not/Somewhat Interested	Yes	No	No	No	No	No	No	No	No	No	Yes	Yes	Yes	No	Yes	Negative		4+	Yes	No	No	No	No	No	No	No	Men	1	1	0-1	Yes	Yes	No	No	Yes	No	256.6492
102	White	18-34 (Millenials)	Any Post-Graduate Studies	Employed (Full or Part Time)	$75,000+	United States	No	In a Relationship	Somewhat interested	Not/Somewhat Interested	No	No	No	No	No	No	No	No	No	No	No			No	No	Negative		1-3	No	No	No	No	No	No	No	No	Men	1	1	0-1	Yes	Yes	Yes	No	No	No	115.49214
103	White	34-50 (Gen X)	Some College or 2 Year Degree	Employed (Full or Part Time)	$40,000 - $74,999	United States	No	Single	Moderately interested	Moderately Interested	No	No	No	No	No	No	No	No	No	No	Yes	Yes	No	No	Yes	Negative		4+	No	No	No	No	No	No	No	No	Men	2-5	2-5	2-5	Yes	Yes	Yes	No	No	No	104.99285
104	White	18-34 (Millenials)	Some College or 2 Year Degree	Employed (Full or Part Time)	$10,000 - $19,999	United States	Yes	Single	Somewhat interested	Not/Somewhat Interested	Yes	Yes	Yes	Yes	Yes	No	Yes	Yes	Yes	No	Yes	Yes	Yes	Yes	No	Negative		4+	No	No	No	No	No	No	No	No	Both Men and Women	6 or more	2-5	2-5	Yes	Yes	No	Yes	No	No	23.098429
105	Black/African American	34-50 (Gen X)	High School or GED	Employed (Full or Part Time)	$0 - $9,999	United States	Yes	Single	Not interested in reducing at all	Not/Somewhat Interested	No	No	No	No	No	No	No	No	No	No	Yes	Yes	Yes	No	No	Negative		1-3	No	No	No	No	No	No	No	No	Both Men and Women	6 or more	1	0-1	No	No	No	No	Yes	Yes	153.98952
106	Black/African American	34-50 (Gen X)	< High School	Not Employed	$0 - $9,999	United States	No	Single	Somewhat interested	Not/Somewhat Interested	No	No	No	No	No	No	No	No	No	No	No			No	No	Unknown/Never Tested			No	No	No	No	No	No	No	No	Both Men and Women	1	0	0-1	No	No	No	No	No	No	2309.8428
107	Mixed/Other	51-67 (Baby Boomers)	High School or GED	Not Employed	$0 - $9,999	United States	Yes	Single	Moderately interested	Moderately Interested	Yes	No	No	No	No	No	No	No	No	No	No			Yes	Yes	Negative		1-3	No	No	No	No	No	No	No	No	Both Men and Women	2-5	1	0-1	No	No	No	No	Yes	No	461.96857
108	White	34-50 (Gen X)	High School or GED	Employed (Full or Part Time)	$10,000 - $19,999	United States	Yes	Single	Moderately interested	Moderately Interested	Yes	Yes	Yes	No	No	No	Yes	No	No	Yes	Yes	Yes	No	Yes	Yes	Negative		1-3	No	No	No	No	No	No	No	No	Both Men and Women	2-5	1	0-1	No	No	No	No	Yes	Yes	115.49214
109	Black/African American	51-67 (Baby Boomers)	Some College or 2 Year Degree	Not Employed	$20,000 - $39,000	United States	No	Single	Somewhat interested	Not/Somewhat Interested	Yes	No	Yes	No	No	No	No	No	No	Yes	Yes	Yes	No	Yes	Yes	Negative		1-3	No	Yes	No	No	No	No	No	No	Both Men and Women	2-5	2-5	2-5	Yes	Yes	Yes	No	Yes	Yes	329.97754
110	Mixed/Other	18-34 (Millenials)	Any Post-Graduate Studies	Employed (Full or Part Time)	$20,000 - $39,000	United States	No	In a Relationship	Not interested in reducing at all	Not/Somewhat Interested	No	No	No	Yes	No	Yes	Yes	Yes	Yes	Yes	Yes	Yes	Yes	No	No	Negative		1-3	No	No	No	No	No	No	No	No	Men	2-5	2-5	2-5	Yes	Yes	Yes	Yes	No	No	15.398952
111	White	18-34 (Millenials)	High School or GED	Not Employed	$75,000+	United States	No	In a Relationship	Somewhat interested	Not/Somewhat Interested	Yes	No	No	Yes	No	Yes	No	No	Yes	No	Yes	Yes	Yes	Yes	Yes	Negative		0	No	No	No	No	No	No	No	No	Men	2-5	2-5	2-5	Yes	Yes	Yes	No	No	No	329.97754
112	Black/African American	51-67 (Baby Boomers)	Some College or 2 Year Degree	Not Employed	$0 - $9,999	United States	Yes	Single	Moderately interested	Moderately Interested	No	No	No	No	No	No	No	No	No	No	No			No	No	Negative		4+	No	No	No	No	No	No	No	No	Men	6 or more	6 or more	6+	Yes	Yes	Yes	Yes	No	Yes	115.49214
113	Black/African American	51-67 (Baby Boomers)	Some College or 2 Year Degree	Not Employed	$10,000 - $19,999	United States	No	In a Relationship	Moderately interested	Moderately Interested	No	No	No	Yes	No	No	No	No	No	No	Yes	Yes	No	No	No	Positive	No	0	No	No	No	No	No	No	No	No	Men	2-5	2-5	2-5	Yes	Yes	No	Yes	No	No	100.42795
114	White	34-50 (Gen X)	High School or GED	Not Employed	$0 - $9,999	United States	No	In a Relationship	Not interested in reducing at all	Not/Somewhat Interested	Yes	No	No	No	No	No	No	No	No	No	Yes	Yes	No	Yes	Yes	Negative		1-3	No	No	No	No	No	No	No	No	Men	2-5	2-5	2-5	Yes	No	Yes	No	No	No	577.46069
115	Black/African American	51-67 (Baby Boomers)	Some College or 2 Year Degree	Not Employed	$10,000 - $19,999	United States	Yes	Single	Somewhat interested	Not/Somewhat Interested	Yes	No	No	No	Yes	No	No	No	No	No	No	Yes	No	Yes	No	Negative		4+	No	No	No	No	No	No	No	No	Both Men and Women	2-5	2-5	2-5	Yes	Yes	No	No	No	No	288.73035
116	White	51-67 (Baby Boomers)	Some College or 2 Year Degree	Not Employed	$10,000 - $19,999	United States	No	Single	Not interested in reducing at all	Not/Somewhat Interested	Yes	No	Yes	No	No	No	No	No	No	No	No	No	No	No	Yes	Positive	Yes	0	No	No	No	No	No	No	No	No	Men	6 or more	6 or more	6+	No	No	No	No	Yes	Yes	115.49214
117	Black/African American	51-67 (Baby Boomers)	Some College or 2 Year Degree	Not Employed	$0 - $9,999	United States	No	In a Relationship	Not interested in reducing at all	Not/Somewhat Interested	No	No	No	No	No	No	No	No	No	No	Yes	Yes	No	No	No	Unknown/Never Tested			No	No							Men	2-5	2-5	2-5	Yes	Yes	Yes	Yes	Yes	Yes	256.6492
118	White	51-67 (Baby Boomers)	Some College or 2 Year Degree	Not Employed	$0 - $9,999	United States	Yes	Single	Somewhat interested	Not/Somewhat Interested	No	No	No	No	Yes	No	No	No	No	No	Yes	Yes	No	Yes	No	Negative		4+	No	No	Yes	No	No	No	No	Yes	Both Men and Women	6 or more	2-5	2-5	Yes	Yes	No	Yes	No	No	256.6492
119	Hispanic/Latino	34-50 (Gen X)	High School or GED	Not Employed	$0 - $9,999	United States	No	Single	Somewhat interested	Not/Somewhat Interested	Yes	No	No	Yes	No	No	No	No	No	No	No	Yes	No	Yes	Yes	Negative		1-3	No	No	No	No	No	No	No	No	Men	6 or more	6 or more	6+	Yes	Yes	Yes	Yes	Yes	Yes	46.196857
120	Black/African American	34-50 (Gen X)	< High School	Not Employed	$0 - $9,999	United States	Yes	In a Relationship	Not interested in reducing at all	Not/Somewhat Interested	No	No	No	No	No	No	No	No	No	No	No			No	Yes	Unknown/Never Tested			No	No	No	No	No	No	No	No	Men	6 or more	6 or more	6+	Yes	Yes	Yes	Yes	Yes	Yes	288.73035
121	Asian/Pacific Islander	18-34 (Millenials)	Any Post-Graduate Studies	Employed (Full or Part Time)	$75,000+	United States	No	In a Relationship	Not interested in reducing at all	Not/Somewhat Interested	No	No	No	Yes	No	Yes	No	No	Yes	No	Yes	No	No	No	No	Negative		4+	No	No	Yes	No	Yes	Yes	No	No	Men	1	1	0-1	Yes	Yes	Yes	No	No	No	23.098429
122	Hispanic/Latino	51-67 (Baby Boomers)	High School or GED	Not Employed	$0 - $9,999	United States	Yes	Single	Extremely interested	Extremely Interested	No	Yes	Yes	Yes	Yes	No	No	No	Yes	Yes	Yes	Yes	Yes	No	Yes	Positive	No		No	Yes	No	No	No	No	No	No	Men	2-5	2-5	2-5	No	No	No	No	Yes	Yes	104.99285
123	Black/African American	34-50 (Gen X)	< High School	Not Employed	$10,000 - $19,999	United States	Yes	In a Relationship	Moderately interested	Moderately Interested	Yes	Yes	Yes	No	No	No	No	No	Yes	No	Yes	Yes	No	Yes	Yes	Positive	No	1-3	No	Yes	No	No	No	No	No	No	Men	6 or more	6 or more	6+	Yes	Yes	No	Yes	Yes	Yes	256.6492
124	Asian/Pacific Islander	34-50 (Gen X)	Some College or 2 Year Degree	Student (With or without part-time employment)	$10,000 - $19,999	United States	Yes	Single	Not interested in reducing at all	Not/Somewhat Interested	No	Yes	Yes	No	No	No	No	No	Yes	Yes	Yes	Yes	No	Yes	Yes	Positive	No	0	No	Yes	Yes	No	Yes	No	No	No	Men	2-5	2-5	2-5	Yes	Yes	Yes	No	No	No	51.329842
125	White	51-67 (Baby Boomers)	High School or GED	Not Employed	$40,000 - $74,999	United States	No	Single	Somewhat interested	Not/Somewhat Interested	Yes	Yes	Yes	No	Yes	No	No	No	No	Yes	Yes	Yes	No	Yes	Yes	Positive	No	0	No	No	No	No	No	No	No	No	Both Men and Women	2-5	2-5	2-5	No	No	No	No	No	Yes	769.94763
126	Black/African American	51-67 (Baby Boomers)	Some College or 2 Year Degree	Not Employed	$10,000 - $19,999	United States	No	Single	Moderately interested	Moderately Interested	No	No	No	No	No	No	No	No	No	No	No			Yes	No	Positive	No	0	No	No	No	No	No	No	No	No	Men	1	1	0-1	No	No	No	No	No	No	115.49214
127	White	51-67 (Baby Boomers)	< High School	Not Employed	$0 - $9,999	United States	Yes	Single	Not interested in reducing at all	Not/Somewhat Interested	Yes	Yes	Yes	Yes	No	No	No	No	No	Yes	Yes	Yes	Yes	Yes	Yes	Negative		1-3	Yes	Yes							Both Men and Women	2-5	2-5	2-5	No	No	No	No	Yes	Yes	288.73035
128	White	51-67 (Baby Boomers)	High School or GED	Not Employed	$0 - $9,999	United States	Yes	In a Relationship	Not interested in reducing at all	Not/Somewhat Interested	No	No	Yes	No	Yes	No	No	No	No	No	Yes	Yes	Yes	Yes	No	Negative		1-3	No	No	No	No	No	No	No	No	Both Men and Women	2-5	1	0-1	Yes	No	Yes	No	No	Yes	230.98428
129	Black/African American	51-67 (Baby Boomers)	High School or GED	Employed (Full or Part Time)	$0 - $9,999	United States	Yes	In a Relationship	Moderately interested	Moderately Interested	Yes	Yes	Yes	No	No	No	Yes	No	No	Yes	Yes	Yes	Yes	Yes	Yes	Negative		1-3	No	No	Yes	No	Yes	Yes	No	No	Both Men and Women	6 or more	6 or more	6+	Yes	Yes	Yes	Yes	Yes	Yes	115.49214
130	Black/African American	34-50 (Gen X)	Bachelor's Degree	Not Employed	$20,000 - $39,000	United States	Yes	Single	Moderately interested	Moderately Interested	Yes	Yes	Yes	No	No	No	No	No	Yes	No	No	No	No	Yes	Yes	Negative		4+	No	No	No	No	No	No	No	No	Both Men and Women	6 or more	6 or more	6+	Yes	Yes	Yes	Yes	Yes	No	46.196857
131	White	34-50 (Gen X)	Some College or 2 Year Degree	Employed (Full or Part Time)	$20,000 - $39,000	United States	Yes	Other	Extremely interested	Extremely Interested	No	No	Yes	No	Yes	No	No	No	No	No	Yes	Yes	Yes	Yes	Yes	Negative		4+	No	Yes	Yes	No	No	No	Yes	No	Both Men and Women	2-5	2-5	2-5	Yes	Yes	Yes	Yes	Yes	Yes	192.48691
132	Hispanic/Latino	51-67 (Baby Boomers)	Some College or 2 Year Degree	Employed (Full or Part Time)	$20,000 - $39,000	United States	No	Other	Moderately interested	Moderately Interested	No	No	Yes	Yes	Yes	No	No	No	Yes	No	No	Yes	No	No	Yes	Negative		1-3	No	Yes	No	No	No	No	No	No	Men	6 or more	6 or more	6+	Yes	Yes	No	No	Yes	Yes	76.994759
133	Black/African American	51-67 (Baby Boomers)	High School or GED	Not Employed	$0 - $9,999	United States	Yes	Single	Somewhat interested	Not/Somewhat Interested	Yes	No	Yes	No	Yes	No	No	No	No	Yes	Yes	Yes	No	Yes	Yes	Negative		4+	No	Yes	No	No	No	No	No	No	Both Men and Women	6 or more	6 or more	6+	No	No	No	No	Yes	Yes	115.49214
134	Black/African American	51-67 (Baby Boomers)	< High School	Not Employed	$0 - $9,999	United States	No	Single	Moderately interested	Moderately Interested	Yes	No	No	No	No	No	No	No	No	No	No			No	Yes	Positive	Yes	0	No	No	No	No	No	No	No	No	Men	2-5	2-5	2-5	Yes	No	Yes	Yes	Yes	Yes	92.393715
135	White	34-50 (Gen X)	Bachelor's Degree	Employed (Full or Part Time)	$75,000+	United States	No	In a Relationship	Somewhat interested	Not/Somewhat Interested	No	No	No	Yes	No	No	No	No	Yes	Yes	Yes	No	No	No	No	Negative		4+	No	No	No	No	No	No	No	No	Men	1	1	0-1	No	No	No	No	No	No	46.196857
136	Mixed/Other	34-50 (Gen X)	High School or GED	Not Employed	$0 - $9,999	United States	Yes	Single	Somewhat interested	Not/Somewhat Interested	No	Yes	Yes	No	No	No	No	No	No	No	Yes	Yes	No	No	Yes	Negative		1-3	No	No	No	No	No	No	No	No	Both Men and Women	6 or more	6 or more	6+	No	No	No	No	No	Yes	230.98428
137	Mixed/Other	18-34 (Millenials)	Any Post-Graduate Studies	Employed (Full or Part Time)	$20,000 - $39,000	United States	No	In a Relationship	Somewhat interested	Not/Somewhat Interested	No	No	No	Yes	No	Yes	No	Yes	Yes	Yes	Yes	No	No	No	No	Negative		4+	Yes	No	No	No	No	No	No	No	Men	2-5	2-5	2-5	Yes	Yes	Yes	Yes	Yes	No	30.797905
138	Black/African American	51-67 (Baby Boomers)	Bachelor's Degree	Not Employed	$20,000 - $39,000	United States	No	Single	Extremely interested	Extremely Interested	No	No	Yes	No	No	No	No	No	No	No	Yes	No	No	No	Yes	Negative		1-3	No	No	No	No	No	No	No	No	Men	2-5	2-5	2-5	No	No	No	No	No	No	115.49214
139	Black/African American	51-67 (Baby Boomers)	Some College or 2 Year Degree	Not Employed	$0 - $9,999	United States	Yes	Single	Somewhat interested	Not/Somewhat Interested	No	Yes	Yes	Yes	Yes	No	No	No	Yes	No	Yes	Yes	No	No	No	Negative		1-3	No	Yes	No	No	No	No	No	No	Men	2-5	2-5	2-5	No	No	No	No	Yes	No	153.98952
140	Black/African American	51-67 (Baby Boomers)	< High School	Not Employed	$0 - $9,999	United States	Yes	In a Relationship	Somewhat interested	Not/Somewhat Interested	No	No	No	No	No	No	No	No	No	No	No			Yes	Yes	Positive	No	0	No	No	No	No	No	No	No	No	Men	2-5	2-5	2-5	Yes	Yes	No	Yes	Yes	Yes	256.6492
141	Mixed/Other	34-50 (Gen X)	High School or GED	Not Employed	$10,000 - $19,999	United States	Yes	Single	Not interested in reducing at all	Not/Somewhat Interested	No	No	No	No	No	No	No	No	No	No	No			No	Yes	Positive	No	4+	No	No	No	No	No	No	No	No	Men	2-5	2-5	2-5	Yes	Yes	Yes	Yes	No	Yes	115.49214
142	Black/African American	51-67 (Baby Boomers)	High School or GED	Not Employed	$0 - $9,999	Other (specify)	No	Single	Somewhat interested	Not/Somewhat Interested	Yes	No	Yes	Yes	Yes	No	No	No	No	No	Yes	Yes	No	No	Yes	Negative		1-3	No	No	No	No	No	No	No	No	Men	6 or more	6 or more	6+	Yes	Yes	Yes	No	Yes	Yes	329.97754
143	Black/African American	34-50 (Gen X)	Bachelor's Degree	Employed (Full or Part Time)	$40,000 - $74,999	United States	No	In a Relationship	Extremely interested	Extremely Interested	No	Yes	No	Yes	No	No	No	No	No	No	Yes	No	No	No	No	Negative		4+	No	No	No	No	No	No	No	No	Men	2-5	2-5	2-5	No	No	No	No	No	Yes	115.49214
144	Mixed/Other	18-34 (Millenials)	Bachelor's Degree	Not Employed	$0 - $9,999	United States	No	In a Relationship	Moderately interested	Moderately Interested	Yes	No	Yes	Yes	No	No	No	No	Yes	No	Yes	Yes	Yes	Yes	Yes	Negative		4+	No	No	No	No	No	No	No	No	Men	2-5	2-5	2-5	Yes	Yes	Yes	No	Yes	Yes	153.98952
145	Black/African American	51-67 (Baby Boomers)	Some College or 2 Year Degree	Not Employed	$0 - $9,999	United States	No	In a Relationship	Moderately interested	Moderately Interested	No	No	No	No	No	No	No	No	No	No	No			No	No	Positive	No	4+	No	No	No	No	No	No	No	No	Both Men and Women	2-5	2-5	2-5	No	No	No	No	No	No	329.97754
146	Black/African American	51-67 (Baby Boomers)	Some College or 2 Year Degree	Not Employed	$0 - $9,999	United States	No	Single	Extremely interested	Extremely Interested	No	No	No	No	No	No	No	No	No	No	No			No	Yes	Negative		4+	No	No	Yes	No	Yes	No	No	No	Both Men and Women		2-5	2-5	No	No	No	No		Yes	115.49214
147	Hispanic/Latino	18-34 (Millenials)	High School or GED	Employed (Full or Part Time)	$0 - $9,999	United States	Yes	Single	Not interested in reducing at all	Not/Somewhat Interested	No	No	Yes	No	No	No	Yes	No	Yes	Yes	Yes	Yes	No	Yes	Yes	Positive	Yes	0	No	No	No	No	No	No	No	No	Men	6 or more	6 or more	6+	Yes	Yes	Yes	Yes	No	No	34.99762
148	White	51-67 (Baby Boomers)	Some College or 2 Year Degree	Not Employed	$20,000 - $39,000	United States	Yes	Single	Somewhat interested	Not/Somewhat Interested	Yes	No	No	No	No	No	No	No	No	No	No			Yes	No	Negative		1-3	No	No	No	No	No	No	No	No	Men	6 or more	6 or more	6+	Yes	Yes	Yes	No	No	No	256.6492
149	Mixed/Other	34-50 (Gen X)	< High School	Not Employed	$0 - $9,999	United States	No	Single	Extremely interested	Extremely Interested	Yes	No	Yes	Yes	Yes	No	No	No	Yes	Yes	Yes	Yes	Yes	Yes	Yes	Negative		4+	No	No	Yes	No	Yes	No	No	No	Men	6 or more	6 or more	6+	No	No	No	No	Yes	Yes	23.098429
150	Black/African American	18-34 (Millenials)	Some College or 2 Year Degree	Not Employed	$0 - $9,999	United States	Yes	Single	Not interested in reducing at all	Not/Somewhat Interested	No	No	Yes	No	No	Yes	No	No	No	No	Yes	No	No	No	Yes	Negative		1-3	No	No	Yes	Yes	No	No	No	No	Both Men and Women	6 or more	2-5	2-5	Yes	Yes	Yes	Yes	Yes	Yes	461.96857
151	Black/African American	34-50 (Gen X)	Some College or 2 Year Degree	Not Employed	$0 - $9,999	United States	Yes	In a Relationship	Not interested in reducing at all	Not/Somewhat Interested	No	Yes	Yes	Yes	Yes	Yes	Yes	No	Yes	Yes	Yes	Yes	Yes	No	Yes	Positive	No	4+	No	Yes	No	No	No	No	No	No	Both Men and Women	2-5	2-5	2-5	No	No	No	No	Yes	Yes	329.97754
152	Black/African American	34-50 (Gen X)	Some College or 2 Year Degree	Not Employed	$0 - $9,999	United States	No	Single	Somewhat interested	Not/Somewhat Interested	No	No	Yes	No	No	No	Yes	No	Yes	Yes	Yes	Yes	Yes	No	Yes	Positive	No	1-3	No	No	No	No	No	No	No	No	Men	6 or more	6 or more	6+	Yes	Yes	Yes	Yes	No	No	192.48691
153	White	51-67 (Baby Boomers)	Some College or 2 Year Degree	Not Employed	$10,000 - $19,999	United States	Yes	Single	Not interested in reducing at all	Not/Somewhat Interested	No	No	No	No	No	Yes	No	No	No	No	Yes	No	No	Yes	Yes	Negative		4+	No	Yes	No	No	No	No	No	No	Men	0	0	0-1	No	No	No	No	No	No	115.49214
154	White	51-67 (Baby Boomers)	High School or GED	Not Employed	$0 - $9,999	United States	Yes	Single	Somewhat interested	Not/Somewhat Interested	No	No	No	No	No	No	No	No	No	No	Yes	Yes	No	No	No	Negative		1-3	No	Yes	No	No	No	No	No	No	Men	1	1	0-1	No	No	No	No	No	Yes	461.96857
155	Hispanic/Latino	34-50 (Gen X)	Some College or 2 Year Degree	Employed (Full or Part Time)	$0 - $9,999	United States	No	Single	Extremely interested	Extremely Interested	Yes	No	Yes	No	No	No	No	No	Yes	No	No	Yes	No	No	Yes	Positive	No	0	No	No	No	No	No	No	No	No	Men	6 or more	6 or more	6+	Yes	Yes	No	No	No	No	230.98428
156	White	51-67 (Baby Boomers)	High School or GED	Not Employed	$10,000 - $19,999	United States	No	Single	Not interested in reducing at all	Not/Somewhat Interested	Yes	No	Yes	No	Yes	No	No	No	No	No	No	Yes	No	Yes	No	Negative		1-3	No	No	No	No	No	No	No	No	Both Men and Women	2-5	0	0-1	No	No	No	No	Yes	Yes	46.196857
157	White	18-34 (Millenials)	Some College or 2 Year Degree	Not Employed	$0 - $9,999	United States	Yes	Single	Not interested in reducing at all	Not/Somewhat Interested	No	Yes	No	No	No	No	No	Yes	Yes	No	Yes	No	No	No	Yes	Negative		4+	No	No	No	No	No	No	No	No	Men	0	0	0-1	No	No	No	No	No	No	1154.9214
158	Asian/Pacific Islander	18-34 (Millenials)	Bachelor's Degree	Employed (Full or Part Time)	$75,000+	United States	No	In a Relationship	Not interested in reducing at all	Not/Somewhat Interested	No	No	No	Yes	No	Yes	Yes	Yes	Yes	No	Yes	Yes	No	No	No	Negative		4+	Yes	No	Yes	No	Yes	Yes	No	Yes	Men	6 or more	6 or more	6+	Yes	Yes	Yes	No	No	No	46.196857
159	Asian/Pacific Islander	34-50 (Gen X)	Bachelor's Degree	Employed (Full or Part Time)	$75,000+	Other (specify)	No	Single	Extremely interested	Extremely Interested	No	No	No	Yes	No	Yes	Yes	Yes	Yes	Yes	No	No	No	No	No	Negative		1-3	Yes	No	No	No	No	No	No	No	Men	2-5	2-5	2-5	Yes	Yes	No	No	Yes	No	8.2494383
160	Mixed/Other	18-34 (Millenials)	Bachelor's Degree	Employed (Full or Part Time)	$40,000 - $74,999	United States	No	Single	Not interested in reducing at all	Not/Somewhat Interested	No	No	No	No	No	Yes	Yes	No	Yes	No	Yes	No	No	No	No	Negative		4+	Yes	No	Yes	No	Yes	Yes	No	No	Men	6 or more	6 or more	6+	Yes	No	Yes	No	No	No	9.2393713
161	White	51-67 (Baby Boomers)	High School or GED	Not Employed	$20,000 - $39,000	United States	No	In a Relationship	Not interested in reducing at all	Not/Somewhat Interested	Yes	Yes	Yes	No	No	No	No	No	No	No	No	Yes	No	Yes	Yes	Negative		1-3	No	Yes	No	No	No	No	No	No	Both Men and Women	2-5	2-5	2-5	Yes	Yes	No	Yes	Yes	Yes	384.97382
162	White	18-34 (Millenials)	Any Post-Graduate Studies	Employed (Full or Part Time)	$75,000+	United States	No	Single	Somewhat interested	Not/Somewhat Interested	Yes	No	No	Yes	No	Yes	No	No	Yes	No	Yes	Yes	No	No	No	Negative		4+	Yes	No	No	No	No	No	No	No	Men	6 or more	6 or more	6+	Yes	No	Yes	No	No	Yes	46.196857
163	Mixed/Other	18-34 (Millenials)	Bachelor's Degree	Employed (Full or Part Time)	$75,000+	United States	No	Single	Somewhat interested	Not/Somewhat Interested	No	No	No	Yes	No	Yes	No	Yes	No	No	Yes	Yes	No	No	No	Negative		1-3	No	No	Yes	No	Yes	No	No	No	Men	2-5	2-5	2-5	Yes	Yes	Yes	Yes	No	Yes	115.49214
164	White	18-34 (Millenials)	Bachelor's Degree	Employed (Full or Part Time)	$40,000 - $74,999	United States	No	In a Relationship	Extremely interested	Extremely Interested	No	No	No	Yes	No	Yes	No	No	No	No	Yes	No	No	No	No	Negative		1-3	No	No	No	No	No	No	No	No	Men	1	1	0-1	Yes	Yes	Yes	No	No	No	23.098429
165	Black/African American	51-67 (Baby Boomers)	Some College or 2 Year Degree	Employed (Full or Part Time)	$0 - $9,999	United States	No	Single	Somewhat interested	Not/Somewhat Interested	Yes	No	Yes	Yes	Yes	No	No	No	No	No	No	Yes	Yes	Yes	No	Negative		1-3	No	No							Men	2-5	2-5	2-5	No	No	No	No	No	No	329.97754
166	Asian/Pacific Islander	18-34 (Millenials)	Bachelor's Degree	Employed (Full or Part Time)	$40,000 - $74,999	United States	No	Single	Moderately interested	Moderately Interested	No	No	No	Yes	No	Yes	Yes	Yes	Yes	No	Yes	No	Yes	No	Yes	Negative		4+	Yes	No	Yes	No	Yes	No	No	No	Men	6 or more	6 or more	6+	Yes	Yes	Yes	Yes	No	No	256.6492
167	Hispanic/Latino	34-50 (Gen X)	High School or GED	Not Employed	$0 - $9,999	Other (specify)	Yes	Single	Not interested in reducing at all	Not/Somewhat Interested	Yes	Yes	Yes	No	Yes	No	Yes	No	Yes	No	Yes	Yes	No	Yes	Yes	Positive	No	0	No	Yes	No	No	No	No	No	No	Men	6 or more	6 or more	6+	Yes	Yes	Yes	Yes	No	No	461.96857
168	Asian/Pacific Islander	18-34 (Millenials)	Bachelor's Degree	Employed (Full or Part Time)	$75,000+	United States	No	In a Relationship	Not interested in reducing at all	Not/Somewhat Interested	No	No	No	No	No	No	No	No	No	No	Yes	No	No	No	No	Negative		0	No	No	No	No	No	No	No	No	Men	1	1	0-1	Yes	Yes	Yes	No	No	No	46.196857
169	White	18-34 (Millenials)	Any Post-Graduate Studies	Employed (Full or Part Time)	$40,000 - $74,999	United States	No	In a Relationship	Somewhat interested	Not/Somewhat Interested	No	No	No	No	No	Yes	No	No	No	No	Yes	No	No	No	No	Negative		4+	No	No	No	No	No	No	No	No	Men	2-5	2-5	2-5	Yes	Yes	Yes	No	No	No	92.393715
170	White	18-34 (Millenials)	Any Post-Graduate Studies	Employed (Full or Part Time)	$10,000 - $19,999	United States	No	Single	Somewhat interested	Not/Somewhat Interested	No	No	No	Yes	No	No	No	No	Yes	No	Yes	Yes	Yes	No	No	Negative		4+	No	No	No	No	No	No	No	No	Men	2-5	2-5	2-5	Yes	Yes	No	No	No	No	76.994759
171	Black/African American	18-34 (Millenials)	Some College or 2 Year Degree	Not Employed	$0 - $9,999	United States	Yes	In a Relationship	Moderately interested	Moderately Interested	Yes	No	Yes	Yes	Yes	No	No	No	Yes	No	Yes	Yes	No	Yes	Yes	Positive	No	4+	No	No	No	No	No	No	No	No	Both Men and Women	6 or more	6 or more	6+	Yes	Yes	Yes	Yes	Yes	No	384.97382
172	Black/African American	34-50 (Gen X)	Bachelor's Degree	Not Employed	$40,000 - $74,999	United States	Yes	Single	Moderately interested	Moderately Interested	No	No	Yes	No	No	No	Yes	No	No	No	Yes	Yes	Yes	No	No	Negative		1-3	No	No	No	No	No	No	No	No	Men	1	1	0-1	Yes	Yes	Yes	Yes	No	No	46.196857
173	Black/African American	18-34 (Millenials)	Some College or 2 Year Degree	Not Employed	$0 - $9,999	United States	Yes	Single	Not interested in reducing at all	Not/Somewhat Interested	No	No	Yes	No	No	No	No	No	No	No	Yes	No	No	Yes	No	Positive	No	0	No	No	Yes	No	Yes	No	No	No	Both Men and Women	6 or more	6 or more	6+	Yes	Yes	No	No	No	No	230.98428
174	Black/African American	18-34 (Millenials)	High School or GED	Not Employed	$0 - $9,999	United States	Yes	Single	Not interested in reducing at all	Not/Somewhat Interested	No	No	No	No	No	No	No	No	No	No	No			No	No	Unknown/Never Tested			No	No	No	No	No	No	No	No	Men	6 or more	6 or more	6+	Yes	Yes	Yes	Yes	Yes	Yes	115.49214
175	White	18-34 (Millenials)	High School or GED	Not Employed	$0 - $9,999	United States	Yes	Single	Moderately interested	Moderately Interested	No	Yes	Yes	Yes	No	Yes	Yes	Yes	Yes	Yes	Yes	Yes	Yes	No	Yes	Negative		4+	No	Yes	No	No	No	No	No	No	Both Men and Women	6 or more	6 or more	6+	Yes	Yes	Yes	Yes	Yes	Yes	115.49214
176	White	51-67 (Baby Boomers)	Some College or 2 Year Degree	Not Employed	$0 - $9,999	United States	Yes	Single	Not interested in reducing at all	Not/Somewhat Interested	No	Yes	Yes	No	No	Yes	Yes	No	Yes	No	Yes	Yes	No	No	Yes	Negative		4+	No	No	No	No	No	No	No	No	Both Men and Women	2-5	2-5	2-5	Yes	Yes	Yes	No	No	No	769.94763
177	Asian/Pacific Islander	34-50 (Gen X)	Bachelor's Degree	Employed (Full or Part Time)	$75,000+	Other (specify)	No	Single	Somewhat interested	Not/Somewhat Interested	No	No	No	Yes	No	Yes	Yes	No	No	Yes	Yes	No	No	No	No	Negative		4+	Yes	No	No	No	No	No	No	No	Men	2-5	2-5	2-5	Yes	Yes	Yes	No	Yes	Yes	23.098429
178	White	18-34 (Millenials)	Any Post-Graduate Studies	Employed (Full or Part Time)	$75,000+	United States	No	Single	Not interested in reducing at all	Not/Somewhat Interested	No	No	No	Yes	No	Yes	Yes	Yes	Yes	Yes	Yes	Yes	No	No	No	Negative		4+	Yes	No	Yes	No	Yes	Yes	No	No	Men	6 or more	6 or more	6+	Yes	Yes	Yes	Yes	No	No	23.098429
179	Hispanic/Latino	18-34 (Millenials)	Bachelor's Degree	Employed (Full or Part Time)	$20,000 - $39,000	Other (specify)	No	In a Relationship	Not interested in reducing at all	Not/Somewhat Interested	No	No	No	Yes	No	Yes	Yes	Yes	Yes	Yes	Yes	No	No	No	No	Negative		4+	Yes	No	Yes	No	Yes	No	No	No	Men	6 or more	6 or more	6+	Yes	Yes	Yes	No	Yes	Yes	256.6492
180	White	18-34 (Millenials)	Bachelor's Degree	Employed (Full or Part Time)	$75,000+	United States	No	In a Relationship	Moderately interested	Moderately Interested	No	No	No	No	No	Yes	No	No	No	No	Yes	Yes	No	No	No	Negative		1-3	No	No	No	No	No	No	No	No	Men	2-5	2-5	2-5	Yes	Yes	No	No	Yes	No	115.49214
181	White	18-34 (Millenials)	Bachelor's Degree	Employed (Full or Part Time)	$75,000+	United States	No	Single	Not interested in reducing at all	Not/Somewhat Interested	No	No	No	No	No	No	No	No	No	No	Yes	No	No	No	No	Negative		4+	Yes	No	Yes	No	Yes	No	No	No	Men	6 or more	6 or more	6+	Yes	Yes	No	No	No	No	46.196857
182	White	34-50 (Gen X)	Any Post-Graduate Studies	Employed (Full or Part Time)	$20,000 - $39,000	United States	No	Single	Extremely interested	Extremely Interested	No	No	No	No	No	Yes	Yes	Yes	Yes	Yes	Yes	No	No	No	Yes	Negative		4+	No	No	No	No	No	No	No	No	Men	2-5	2-5	2-5	Yes	Yes	Yes	No	Yes	Yes	115.49214
183	Hispanic/Latino	18-34 (Millenials)	Bachelor's Degree	Employed (Full or Part Time)	$40,000 - $74,999	United States	No	In a Relationship	Moderately interested	Moderately Interested	No	No	No	No	No	Yes	No	No	Yes	No	Yes	Yes	No	No	No	Negative		4+	No	No	No	No	No	No	No	No	Men	1	1	0-1	Yes	Yes	Yes	No	No	Yes	30.797905
184	White	34-50 (Gen X)	Bachelor's Degree	Employed (Full or Part Time)	$75,000+	United States	No	Single	Moderately interested	Moderately Interested	No	No	No	No	No	No	No	No	No	No	No			No	Yes	Negative		4+	Yes	No	Yes	No	Yes	No	No	No	Men	6 or more	6 or more	6+	Yes	Yes	Yes	No	Yes	Yes	15.398952
185	Hispanic/Latino	18-34 (Millenials)	Some College or 2 Year Degree	Employed (Full or Part Time)	$40,000 - $74,999	United States	No	Single	Not interested in reducing at all	Not/Somewhat Interested	Yes	No	No	No	No	No	No	No	Yes	No	Yes	No	No	No	No	Negative		4+	Yes	No	No	No	No	No	No	No	Men	6 or more	6 or more	6+	Yes	Yes	Yes	No	No	No	38.497379
186	Hispanic/Latino	34-50 (Gen X)	Some College or 2 Year Degree	Employed (Full or Part Time)	$75,000+	United States	No	Single	Not interested in reducing at all	Not/Somewhat Interested	No	No	No	Yes	No	No	Yes	No	Yes	Yes	Yes	Yes	Yes	Yes	Yes	Negative		4+	No	No	Yes	Yes	No	No	No	No	Men	2-5	2-5	2-5	Yes	Yes	Yes	Yes	No	No	46.196857
187	White	18-34 (Millenials)	High School or GED	Employed (Full or Part Time)	$20,000 - $39,000	United States	No	Single	Somewhat interested	Not/Somewhat Interested	No	No	No	No	No	No	No	No	No	No	No			No	No	Negative		4+	Yes	No	No	No	No	No	No	No	Men	6 or more	6 or more	6+	Yes	Yes	Yes	No	No	Yes	76.994759
188	Asian/Pacific Islander	18-34 (Millenials)	Bachelor's Degree	Employed (Full or Part Time)	$75,000+	United States	No	In a Relationship	Moderately interested	Moderately Interested	No	No	Yes	Yes	No	Yes	No	No	Yes	No	Yes	No	No	No	No	Negative		4+	No	No	Yes	No	No	Yes	No	No	Men	2-5	2-5	2-5	Yes	Yes	Yes	No	No	Yes	28.873035
189	Hispanic/Latino	18-34 (Millenials)	Bachelor's Degree	Employed (Full or Part Time)	$40,000 - $74,999	United States	No	Other	Somewhat interested	Not/Somewhat Interested	No	No	No	Yes	No	Yes	No	No	No	No	Yes	Yes	Yes	No	No	Negative		1-3	No	No	No	No	No	No	No	No	Men	6 or more	6 or more	6+	No	No	No	No	Yes	No	23.098429
190	Asian/Pacific Islander	18-34 (Millenials)	Any Post-Graduate Studies	Employed (Full or Part Time)	$40,000 - $74,999	Other (specify)	No	Single	Extremely interested	Extremely Interested	No	No	No	Yes	No	Yes	No	No	No	No	No	No	No	No	No	Negative		4+	No	No	No	No	No	No	No	No	Men	2-5	2-5	2-5	No	No	No	No	No	Yes	115.49214
191	Hispanic/Latino	18-34 (Millenials)	Bachelor's Degree	Employed (Full or Part Time)	$20,000 - $39,000	United States	No	Single	Not interested in reducing at all	Not/Somewhat Interested	No	No	No	Yes	No	No	No	No	Yes	No	Yes	No	No	No	No	Negative		4+	Yes	No	Yes	No	Yes	No	No	No	Men	6 or more	6 or more	6+	Yes	Yes	Yes	Yes	No	No	115.49214
192	White	18-34 (Millenials)	Bachelor's Degree	Employed (Full or Part Time)	$40,000 - $74,999	United States	No	Single	Moderately interested	Moderately Interested	No	No	No	Yes	No	Yes	No	Yes	Yes	No	Yes	No	No	No	No	Unknown/Never Tested			No	No	No	No	No	No	No	No	Both Men and Women	6 or more	2-5	2-5	Yes	No	Yes	Yes	No	Yes	23.098429
193	Hispanic/Latino	18-34 (Millenials)	Bachelor's Degree	Employed (Full or Part Time)	$20,000 - $39,000	United States	No	In a Relationship	Moderately interested	Moderately Interested	No	No	No	No	No	No	No	No	No	No	No			No	Yes	Negative		1-3	No	No	Yes	No	No	Yes	No	No	Men	2-5	2-5	2-5	Yes	Yes	Yes	Yes	Yes	Yes	38.497379
194	White	18-34 (Millenials)	Bachelor's Degree	Not Employed	$40,000 - $74,999	United States	No	Single	Extremely interested	Extremely Interested	No	No	No	Yes	No	Yes	No	Yes	Yes	No	Yes	Yes	No	No	Yes	Negative		1-3	No	No	No	No	No	No	No	No	Men	6 or more	6 or more	6+	Yes	Yes	No	No	No	Yes	23.098429
195	White	18-34 (Millenials)	Bachelor's Degree	Employed (Full or Part Time)		Other (specify)	No	Single	Not interested in reducing at all	Not/Somewhat Interested	No	No	No	Yes	No	Yes	No	Yes	Yes	No	Yes	Yes	No	No	No	Negative		4+	Yes	No	Yes	No	Yes	Yes	No	No	Men	6 or more	6 or more	6+	Yes	Yes	Yes	Yes	No	Yes	15.398952
196	White	18-34 (Millenials)	Some College or 2 Year Degree	Student (With or without part-time employment)	$0 - $9,999	United States	No	Single	Not interested in reducing at all	Not/Somewhat Interested	No	No	No	Yes	No	Yes	No	No	No	No	Yes	Yes	No	No	No	Negative		1-3	No	No	No	No	No	No	No	No	Men	2-5	2-5	2-5	Yes	Yes	Yes	Yes	No	Yes	76.994759
197	White	18-34 (Millenials)	Any Post-Graduate Studies	Student (With or without part-time employment)	$20,000 - $39,000	United States	No	In a Relationship	Somewhat interested	Not/Somewhat Interested	No	No	No	No	No	No	No	No	No	No	No			No	Yes	Negative		1-3	No	No	No	No	No	No	No	No	Men	1	1	0-1	Yes	Yes	Yes	No	No	No	115.49214
198	White	34-50 (Gen X)	Bachelor's Degree	Not Employed	$75,000+	United States	No	Single	Moderately interested	Moderately Interested	Yes	No	No	Yes	No	No	No	No	Yes	No	No	No	No	No	Yes	Negative		4+	No	No	No	No	No	No	No	No	Men	6 or more	6 or more	6+	No	No	No	No	Yes	Yes	11.549214
199	White	18-34 (Millenials)	Bachelor's Degree	Employed (Full or Part Time)	$20,000 - $39,000	United States	No	Single	Extremely interested	Extremely Interested	No	No	No	No	No	Yes	No	No	Yes	No	Yes	No	No	No	No	Negative		4+	No	No	No	No	No	No	No	No	Men	6 or more	6 or more	6+	No	No	No	No	Yes	Yes	76.994759
200	Mixed/Other	51-67 (Baby Boomers)	Some College or 2 Year Degree	Employed (Full or Part Time)	$40,000 - $74,999	United States	No	Single	Somewhat interested	Not/Somewhat Interested	No	No	No	No	No	No	No	No	No	No	No	No	No	No	Yes	Positive	Yes	1-3	No	No	No	No	No	No	No	No	Men	2-5	2-5	2-5	Yes	Yes	Yes	Yes	No	No	46.196857
201	Asian/Pacific Islander	18-34 (Millenials)	Bachelor's Degree	Student (With or without part-time employment)		United States	No	Single	Not interested in reducing at all	Not/Somewhat Interested	No	No	No	No	No	Yes	No	No	No	No	Yes	No	No	No	No	Positive	Yes	0	No	No	No	No	No	No	No	No	Men	1	1	0-1	Yes	Yes	No	Yes	No	No	153.98952
202	White	18-34 (Millenials)	Bachelor's Degree	Employed (Full or Part Time)	$40,000 - $74,999	United States	No	Single	Not interested in reducing at all	Not/Somewhat Interested	No	No	No	No	No	No	No	No	Yes	No	Yes	Yes	No	No	Yes	Negative		4+	Yes	No	Yes	No	No	Yes	No	No	Men	6 or more	6 or more	6+	Yes	No	Yes	No	No	No	153.98952
203	White	51-67 (Baby Boomers)	Any Post-Graduate Studies	Not Employed	$20,000 - $39,000	United States	No	Other	Not interested in reducing at all	Not/Somewhat Interested	No	Yes	Yes	No	No	No	Yes	No	Yes	Yes	Yes	No	No	No	Yes	Positive	Yes	4+	No	No	No	No	No	No	No	No	Men	6 or more	6 or more	6+	Yes	Yes	Yes	Yes	No	No	115.49214
204	White	51-67 (Baby Boomers)	Some College or 2 Year Degree	Employed (Full or Part Time)	$40,000 - $74,999	United States	No	In a Relationship	Not interested in reducing at all	Not/Somewhat Interested	No	No	No	No	No	No	No	No	No	No	Yes	No	No	No	No	Positive	No	0	No	No	No	No	No	No	No	No	Men	1	1	0-1	Yes	Yes	Yes	Yes	No	No	46.196857
205	White	34-50 (Gen X)	High School or GED	Employed (Full or Part Time)		United States	No	Single	Somewhat interested	Not/Somewhat Interested	Yes	No	No	No	No	No	No	No	No	Yes	Yes	No	No	No	Yes	Negative		1-3	Yes	No	No	No	No	No	No	No	Men	2-5	2-5	2-5	Yes	Yes	Yes	Yes	No	No	153.98952
206	Hispanic/Latino	18-34 (Millenials)	Any Post-Graduate Studies	Employed (Full or Part Time)	$20,000 - $39,000	Other (specify)	No	In a Relationship	Not interested in reducing at all	Not/Somewhat Interested	No	No	No	Yes	No	No	No	No	Yes	No	Yes	No	No	No	Yes	Positive	No	0	No	No	Yes	No	Yes	Yes	No	No	Men	6 or more	6 or more	6+	Yes	No	Yes	Yes	No	No	46.196857
207	White	18-34 (Millenials)	Bachelor's Degree	Employed (Full or Part Time)	$20,000 - $39,000	United States	No	Single	Somewhat interested	Not/Somewhat Interested	No	No	Yes	No	No	No	Yes	No	Yes	No	Yes	Yes	No	No	Yes	Positive	No	4+	No	No	Yes	No	No	No	Yes	Yes	Men	6 or more	6 or more	6+	Yes	Yes	No	Yes	No	No	230.98428
208	White	18-34 (Millenials)	Any Post-Graduate Studies	Employed (Full or Part Time)	$75,000+	United States	No	In a Relationship	Not interested in reducing at all	Not/Somewhat Interested	No	No	No	No	No	No	No	No	No	No	No	No	No	No	No	Negative		0	No	No	No	No	No	No	No	No	Men	1	1	0-1	Yes	Yes	No	No	No	No	46.196857
209	White	34-50 (Gen X)	Some College or 2 Year Degree	Not Employed	$0 - $9,999	United States	Yes	Single	Somewhat interested	Not/Somewhat Interested	No	No	No	No	No	No	No	No	Yes	No	Yes	No	No	No	Yes	Positive	Yes	4+	No	No	Yes	Yes	No	No	No	No	Men	2-5	2-5	2-5	Yes	Yes	Yes	Yes	Yes	Yes	461.96857
210	White	34-50 (Gen X)	High School or GED	Not Employed	$0 - $9,999	United States	Yes	In a Relationship	Somewhat interested	Not/Somewhat Interested	Yes	No	Yes	Yes	No	No	No	No	No	No	No	Yes	No	Yes	Yes	Negative		1-3	No	No	No	No	No	No	No	No	Both Men and Women	1	1	0-1	Yes	Yes	Yes	Yes	No	No	1154.9214
211	White	51-67 (Baby Boomers)	< High School	Not Employed	$10,000 - $19,999	United States	No	Single	Moderately interested	Moderately Interested	No	Yes	Yes	Yes	Yes	Yes	No	No	Yes	No	No	Yes	No	Yes	No	Positive	No	0	No		No	No	No	No	No	No	Men	2-5	2-5	2-5	Yes	Yes	Yes	Yes	Yes	Yes	769.94763
212	Asian/Pacific Islander	18-34 (Millenials)	Any Post-Graduate Studies	Employed (Full or Part Time)	$75,000+	Other (specify)	No	In a Relationship	Not interested in reducing at all	Not/Somewhat Interested	No	No	No	No	No	No	No	No	No	No	Yes	No	No	No	No	Negative		4+	Yes	No	No	No	No	No	No	No	Men	2-5	2-5	2-5	No	No	No	No	No	No	384.97382
213	Asian/Pacific Islander	18-34 (Millenials)	Any Post-Graduate Studies	Employed (Full or Part Time)	$40,000 - $74,999	United States	No	Single	Not interested in reducing at all	Not/Somewhat Interested	No	No	No	No	No	No	No	No	Yes	Yes	Yes	No	No	No	Yes	Negative		4+	Yes	No	No	No	No	No	No	No	Men	2-5	2-5	2-5	Yes	Yes	No	Yes	No	No	384.97382
214	Hispanic/Latino	18-34 (Millenials)	Bachelor's Degree	Employed (Full or Part Time)	$75,000+	United States	No	In a Relationship	Not interested in reducing at all	Not/Somewhat Interested	No	No	No	No	No	No	No	No	No	No	Yes	No	No	No	No	Negative		1-3	No	No	No	No	No	No	No	No	Men	1	1	0-1	Yes	Yes	Yes	No	No	Yes	256.6492
215	White	34-50 (Gen X)	Some College or 2 Year Degree	Not Employed	$0 - $9,999	United States	No	Single	Moderately interested	Moderately Interested	Yes	Yes	Yes	No	No	Yes	No	No	No	No	Yes	Yes	Yes	Yes	Yes	Positive	Yes	4+	No	No	Yes	Yes	No	No	No	No	Men	2-5	2-5	2-5	No	No	No	No	Yes	Yes	461.96857
216	Hispanic/Latino	51-67 (Baby Boomers)	Some College or 2 Year Degree	Not Employed	$10,000 - $19,999	United States	No	Single	Somewhat interested	Not/Somewhat Interested	No	Yes	Yes	No	No	No	No	No	Yes	Yes	No	No	No	Yes	No	Negative		0	No	No	No	No	No	No	No	No	Both Men and Women	6 or more	2-5	2-5	Yes	Yes	Yes	Yes	No	No	577.46069
217	Black/African American	34-50 (Gen X)	Some College or 2 Year Degree	Student (With or without part-time employment)	$75,000+	United States	No	In a Relationship	Not interested in reducing at all	Not/Somewhat Interested	No	No	No	No	No	No	No	No	No	Yes	Yes	No	No	Yes	No	Positive	Yes	0	No	No	No	No	No	No	No	No	Men	6 or more	6 or more	6+	Yes	Yes	Yes	Yes	No	No	46.196857
218	White	34-50 (Gen X)	Some College or 2 Year Degree	Not Employed	$10,000 - $19,999	United States	Yes	Single	Extremely interested	Extremely Interested	Yes	No	Yes	Yes	Yes	No	Yes	No	Yes	No	Yes	Yes	No	Yes	Yes	Positive	No	4+	No	No	No	No	No	No	No	No	Men	2-5	2-5	2-5	Yes	Yes	Yes	No	Yes	Yes	135.87311
219	Hispanic/Latino	18-34 (Millenials)	Some College or 2 Year Degree			United States	No	Single	Extremely interested	Extremely Interested	Yes	No	No	No	No	No	No	No	No	No	No	Yes	No	Yes	Yes	Negative		4+	Yes	No	No	No	No	No	No	No	Men	6 or more	6 or more	6+	Yes	Yes	No	No	Yes	No	23.098429
220	White	51-67 (Baby Boomers)	Some College or 2 Year Degree	Not Employed	$10,000 - $19,999	United States	No	Single	Somewhat interested	Not/Somewhat Interested	Yes	No	No	No	No	No	No	No	No	No	Yes	Yes	No	Yes	Yes	Negative		1-3	No	No	No	No	No	No	No	No	Men	6 or more	6 or more	6+	Yes	Yes	Yes	No	Yes	Yes	115.49214
221	White	51-67 (Baby Boomers)	Bachelor's Degree	Not Employed	$20,000 - $39,000	United States	No	Single	Extremely interested	Extremely Interested	Yes	No	No	No	No	No	No	No	No	No	No	No	No	Yes	No	Negative		0	No	No	No	No	No	No	No	No	Men	0	0	0-1	No	No	No	No	No	No	577.46069
222	Hispanic/Latino	18-34 (Millenials)	High School or GED	Employed (Full or Part Time)	$0 - $9,999	United States	No	In a Relationship	Somewhat interested	Not/Somewhat Interested	Yes	Yes	Yes	No	No	No	No	No	No	No	No	No	No	No	Yes	Negative		4+	No	No	No	No	No	No	No	No	Men	1	1	0-1	No	No	No	No	Yes	Yes	769.94763
223	White	51-67 (Baby Boomers)	Some College or 2 Year Degree	Employed (Full or Part Time)	$10,000 - $19,999	United States	Yes	Single	Somewhat interested	Not/Somewhat Interested	Yes	No	Yes	No	Yes	No	No	No	No	Yes	No	Yes	No	Yes	No	Negative		1-3	No	No	No	No	No	No	No	No	Men	6 or more	6 or more	6+	Yes	Yes	Yes	Yes	Yes	Yes	115.49214
224	White	51-67 (Baby Boomers)	Bachelor's Degree	Not Employed	$40,000 - $74,999	United States	No	In a Relationship	Somewhat interested	Not/Somewhat Interested	No	No	No	No	No	No	No	No	No	Yes	Yes	No	No	No	No	Positive	Yes		No	No	Yes	No	Yes	No	No	Yes	Men	6 or more	6 or more	6+	Yes	Yes	Yes	No	No	No	115.49214
225	White	18-34 (Millenials)	High School or GED	Employed (Full or Part Time)	$0 - $9,999	United States	No	Single	Not interested in reducing at all	Not/Somewhat Interested	No	No	Yes	Yes	No	Yes	Yes	Yes	No	Yes	Yes	Yes	Yes	Yes	Yes	Positive	Yes	0	No	No	Yes	No	Yes	Yes	No	No	Men	6 or more	6 or more	6+	Yes	Yes	Yes	No	No	Yes	288.73035
226	Hispanic/Latino	51-67 (Baby Boomers)	Any Post-Graduate Studies	Employed (Full or Part Time)	$20,000 - $39,000	United States	No	Single	Moderately interested	Moderately Interested	Yes	No	Yes	No	No	No	No	No	No	Yes	No	Yes	No	Yes	Yes	Negative		4+	No	No	No	No	No	No	No	No	Men	2-5	2-5	2-5	No	No	No	No	No	No	230.98428
227	Mixed/Other	34-50 (Gen X)	Some College or 2 Year Degree	Not Employed	$0 - $9,999	United States	Yes	Single	Moderately interested	Moderately Interested	No	No	Yes	Yes	No	No	Yes	Yes	Yes	Yes	Yes	Yes	No	Yes	Yes	Negative		4+	Yes	No	Yes	No	Yes	Yes	No	No	Men	6 or more	6 or more	6+	Yes	Yes	Yes	Yes	Yes	Yes	23.098429
228	White	34-50 (Gen X)	Some College or 2 Year Degree	Not Employed	$20,000 - $39,000	United States	No	Single	Extremely interested	Extremely Interested	Yes	No	Yes	No	No	No	No	No	Yes	No	No	No	No	Yes	Yes	Positive	Yes	0	No	No	No	No	No	No	No	No	Men	0	0	0-1	No	No	No	No	No	No	115.49214
229	Asian/Pacific Islander	34-50 (Gen X)	Some College or 2 Year Degree	Student (With or without part-time employment)	$10,000 - $19,999	Other (specify)	No	Single	Not interested in reducing at all	Not/Somewhat Interested	No	Yes	Yes	No	No	No	No	No	No	No	Yes	Yes	No	Yes	No	Positive	Yes	0	No	No	No	No	No	No	No	No	Men	2-5	2-5	2-5	Yes	Yes	Yes	No	No	No	1154.9214
230	White	51-67 (Baby Boomers)	Bachelor's Degree	Employed (Full or Part Time)	$20,000 - $39,000	United States	No	Single	Extremely interested	Extremely Interested	Yes	No	No	No	No	No	No	No	Yes	No	Yes	Yes	No	Yes	No	Negative		1-3	No	No	No	No	No	No	No	No	Men	2-5	2-5	2-5	Yes	No	Yes	Yes	Yes	Yes	384.97382
231	White	34-50 (Gen X)	Some College or 2 Year Degree	Not Employed	$20,000 - $39,000	United States	No	Single	Extremely interested	Extremely Interested	Yes	No	Yes	No	Yes	No	No	No	Yes	No	No	No	No	Yes	Yes	Positive	Yes	4+	No	No	Yes	Yes	Yes	No	No	Yes	Men	6 or more	6 or more	6+	Yes	Yes	Yes	Yes	Yes	No	230.98428
232	White	18-34 (Millenials)	Any Post-Graduate Studies	Employed (Full or Part Time)	$40,000 - $74,999	United States	No	In a Relationship	Somewhat interested	Not/Somewhat Interested	No	No	No	Yes	No	Yes	Yes	Yes	Yes	Yes	Yes	Yes	No	No	No	Negative		4+	Yes	No	Yes	Yes	No	No	No	No	Men	6 or more	6 or more	6+	Yes	Yes	Yes	Yes	No	Yes	9.2393713
233	White	18-34 (Millenials)	Bachelor's Degree	Employed (Full or Part Time)	$40,000 - $74,999	United States	No	Single	Somewhat interested	Not/Somewhat Interested	No	No	No	Yes	No	Yes	No	No	Yes	Yes	Yes	Yes	No	No	Yes	Negative		4+	Yes	No	No	No	No	No	No	No	Men	6 or more	6 or more	6+	Yes	Yes	Yes	No	No	No	38.497379
234	White	51-67 (Baby Boomers)	Some College or 2 Year Degree	Not Employed	$0 - $9,999	United States	Yes	Single	Moderately interested	Moderately Interested	Yes	No	No	No	No	No	No	No	No	No	Yes	Yes	No	Yes	Yes	Negative		0	No	No	No	No	No	No	No	No	Men	0	0	0-1	No	No	No	No	Yes	Yes	115.49214
235	Mixed/Other	34-50 (Gen X)	High School or GED	Employed (Full or Part Time)	$10,000 - $19,999	United States	Yes	Other	Extremely interested	Extremely Interested	No	No	No	No	No	No	No	No	No	No	No	No	No	No	Yes	Positive	Yes	1-3	No	No	No	No	No	No	No	No	Men	6 or more	6 or more	6+	Yes	Yes	Yes	Yes	Yes	Yes	288.73035
236	White	51-67 (Baby Boomers)	< High School	Not Employed	$0 - $9,999	United States	Yes	Other	Extremely interested	Extremely Interested	Yes	No	No	No	No	No	No	No	No	No	No	Yes	Yes	Yes	Yes	Negative		1-3	No	No	No	No	No	No	No	No	Men	2-5	2-5	2-5	Yes	Yes	Yes	Yes	No	No	115.49214
237	White	51-67 (Baby Boomers)	Some College or 2 Year Degree	Not Employed	$10,000 - $19,999	United States	No	Single	Extremely interested	Extremely Interested	Yes	No	No	No	No	No	No	No	No	No	No	Yes	No	Yes	No	Unknown/Never Tested			No		No	No	No	No	No	No	Men	6 or more	6 or more	6+	Yes	Yes	Yes	Yes	Yes	No	115.49214
238	White	51-67 (Baby Boomers)	Some College or 2 Year Degree	Not Employed	$0 - $9,999	United States	Yes	In a Relationship	Somewhat interested	Not/Somewhat Interested	Yes	No	No	Yes	Yes	No	No	No	No	No	Yes	Yes	No	Yes	Yes	Negative		4+	No	No	No	No	No	No	No	No	Men	6 or more	6 or more	6+	No	No	No	No	Yes	Yes	384.97382
239	Hispanic/Latino	18-34 (Millenials)	Bachelor's Degree	Employed (Full or Part Time)	$0 - $9,999	Other (specify)	Yes	Single	Extremely interested	Extremely Interested	Yes	No	Yes	Yes	No	Yes	Yes	No	Yes	Yes	Yes	No	Yes	No	Yes	Positive	Yes	0	No	No	No	No	No	No	No	No	Men	6 or more	6 or more	6+	Yes	Yes	Yes	Yes	Yes	No	41.997143
240	Mixed/Other	18-34 (Millenials)	Some College or 2 Year Degree	Not Employed	$0 - $9,999	United States	Yes	Other	Extremely interested	Extremely Interested	Yes	No	Yes	Yes	Yes	No	Yes	Yes	Yes	Yes	Yes	Yes	Yes	Yes	Yes	Positive	No	0	No	No	Yes	No	Yes	No	No	No	Men	6 or more	6 or more	6+	Yes	Yes	Yes	No	Yes	No	5.7746072
241	White	34-50 (Gen X)	Some College or 2 Year Degree	Student (With or without part-time employment)	$0 - $9,999	United States	No	Single	Somewhat interested	Not/Somewhat Interested	Yes	No	Yes	No	No	No	No	No	No	Yes	No	Yes	No	Yes	Yes	Negative		1-3	No	No	No	No	No	No	No	No	Men	2-5	2-5	2-5	Yes	Yes	Yes	No	Yes	Yes	28.873035
242	Asian/Pacific Islander	18-34 (Millenials)	High School or GED	Employed (Full or Part Time)	$10,000 - $19,999	Other (specify)	No	Single	Somewhat interested	Not/Somewhat Interested	Yes	No	No	No	Yes	No	No	No	No	No	Yes	Yes	Yes	Yes	Yes	Positive	No	0	No	No	Yes	Yes	No	No	No	No	Both Men and Women	2-5	2-5	2-5	Yes	Yes	Yes	No	Yes	No	46.196857
243	Mixed/Other	34-50 (Gen X)	Any Post-Graduate Studies	Employed (Full or Part Time)	$75,000+	United States	No	In a Relationship	Not interested in reducing at all	Not/Somewhat Interested	No	No	No	No	No	No	No	No	No	No	No	No	No	No	No	Negative		4+	Yes	No	No	No	No	No	No	No	Men	6 or more	6 or more	6+	Yes	Yes	Yes	Yes	No	No	46.196857
244	White	51-67 (Baby Boomers)	Some College or 2 Year Degree	Not Employed	$0 - $9,999	United States	No	Single	Somewhat interested	Not/Somewhat Interested	No	No	Yes	No	No	No	No	No	No	No	Yes	No	No	No	No	Negative		1-3	No	Yes	No	No	No	No	No	No	Men	6 or more	6 or more	6+	No	No	No	No	No	No	92.393715
245	Black/African American	51-67 (Baby Boomers)	Some College or 2 Year Degree	Not Employed	$20,000 - $39,000	United States	No	Single	Not interested in reducing at all	Not/Somewhat Interested	No	No	No	No	No	No	No	No	No	No	No	No	No	Yes	No	Positive	No	0	No	No	No	No	No	No	No	No	Men	2-5	2-5	2-5	Yes	Yes	No	No	No	No	384.97382
246	Mixed/Other	34-50 (Gen X)	Some College or 2 Year Degree	Not Employed	$10,000 - $19,999	United States	No	Single	Not interested in reducing at all	Not/Somewhat Interested	No	No	No	No	No	No	No	No	No	No	No	Yes	Yes	No	Yes	Negative		4+	No	No	No	No	No	No	No	No	Men	2-5	2-5	2-5	No	No	No	No	No	No	76.994759
247	Hispanic/Latino	34-50 (Gen X)	Some College or 2 Year Degree	Not Employed	$10,000 - $19,999	United States	No	Single	Somewhat interested	Not/Somewhat Interested	No	Yes	Yes	Yes	No	Yes	Yes	No	Yes	Yes	Yes	Yes	No	Yes	Yes	Positive	Yes	0	No	No	Yes	No	Yes	Yes	No	No	Men	6 or more	6 or more	6+	Yes	Yes	Yes	Yes	Yes	Yes	57.746071
248	Black/African American	18-34 (Millenials)	Some College or 2 Year Degree	Not Employed	$10,000 - $19,999	United States	Yes	Single	Somewhat interested	Not/Somewhat Interested	No	No	No	No	No	No	No	No	No	No	Yes	Yes	No	No	Yes	Positive	Yes	4+	No	No	No	No	No	No	No	No	Men	6 or more	6 or more	6+	Yes	Yes	No	Yes	Yes	Yes	115.49214
249	White	18-34 (Millenials)	Bachelor's Degree	Employed (Full or Part Time)	$75,000+	United States	No	In a Relationship	Somewhat interested	Not/Somewhat Interested	No	No	No	Yes	No	Yes	Yes	No	Yes	Yes	Yes	No	No	No	Yes	Negative		4+	Yes	No	Yes	No	No	Yes	Yes	No	Men	6 or more	6 or more	6+	Yes	Yes	Yes	No	No	Yes	15.398952
250	Mixed/Other	18-34 (Millenials)	Bachelor's Degree	Not Employed	$20,000 - $39,000	United States	No	In a Relationship	Somewhat interested	Not/Somewhat Interested	No	No	No	Yes	No	Yes	Yes	Yes	Yes	Yes	Yes	No	No	No	No	Negative		4+	Yes	No	Yes	No	Yes	Yes	No	No	Men	6 or more	6 or more	6+	Yes	Yes	Yes	No	No	Yes	23.098429
251	White	34-50 (Gen X)	< High School	Not Employed	$10,000 - $19,999	United States	Yes	Other	Extremely interested	Extremely Interested	Yes	Yes	Yes	No	No	Yes	Yes	Yes	Yes	Yes	Yes	Yes	Yes	Yes	Yes	Negative		4+	Yes	No	Yes	No	No	No	No	No	Both Men and Women	2-5	2-5	2-5	Yes	Yes	Yes	Yes	Yes	Yes	384.97382
252	White	34-50 (Gen X)	Bachelor's Degree	Not Employed	$75,000+	Other (specify)	No	Single	Not interested in reducing at all	Not/Somewhat Interested	No	No	No	No	No	No	No	No	Yes	No	Yes	No	No	No	No	Negative		4+	Yes	No	No	No	No	No	No	No	Men	6 or more	6 or more	6+	Yes	Yes	Yes	Yes	No	No	461.96857
